# Supplementary material for: Changes in biomass allocation buffer low CO2 effects on tree growth during the last glaciation
Source: Sci Rep. 2017 Feb 24;7:43087. doi: 10.1038/srep43087 (PMC5324044; doi:10.1038/srep43087)
Supplement: Supplementary Dataset 2 [file srep43087-s2.xls]

## Sheet: Sheet1
Site	Elevation (m)	Latitude (ºN)	Longitude (ºW)	Species	Tree ID	Age	Ring ID/Year	Raw Width (mm)	ci/ca
La Brea tar pits	80	34.0639	118.356	Juniperus sp.	8	22.1kaBP	1	1.3	0.543995
La Brea tar pits	80	34.0639	118.356	Juniperus sp.	8	22.1kaBP	2	1.5	0.524241
La Brea tar pits	80	34.0639	118.356	Juniperus sp.	8	22.1kaBP	3	1.3	0.54948
La Brea tar pits	80	34.0639	118.356	Juniperus sp.	8	22.1kaBP	4	0.8	0.522068
La Brea tar pits	80	34.0639	118.356	Juniperus sp.	8	22.1kaBP	5	1.4	0.517345
La Brea tar pits	80	34.0639	118.356	Juniperus sp.	8	22.1kaBP	6	1.2	0.524241
La Brea tar pits	80	34.0639	118.356	Juniperus sp.	8	22.1kaBP	7	2.7	0.519564
La Brea tar pits	80	34.0639	118.356	Juniperus sp.	8	22.1kaBP	8	1.9	0.521784
La Brea tar pits	80	34.0639	118.356	Juniperus sp.	8	22.1kaBP	9	3	0.509271
La Brea tar pits	80	34.0639	118.356	Juniperus sp.	8	22.1kaBP	10	1.4	0.533483
La Brea tar pits	80	34.0639	118.356	Juniperus sp.	8	22.1kaBP	11	1.6	0.511721
La Brea tar pits	80	34.0639	118.356	Juniperus sp.	8	22.1kaBP	12	1.6	0.516491
La Brea tar pits	80	34.0639	118.356	Juniperus sp.	8	22.1kaBP	13	1.6	0.522886
La Brea tar pits	80	34.0639	118.356	Juniperus sp.	8	22.1kaBP	14	1.8	0.523935
La Brea tar pits	80	34.0639	118.356	Juniperus sp.	8	22.1kaBP	15	1.8	0.553067
La Brea tar pits	80	34.0639	118.356	Juniperus sp.	8	22.1kaBP	16	2.5	0.552542
La Brea tar pits	80	34.0639	118.356	Juniperus sp.	8	22.1kaBP	17	2.5	0.552494
La Brea tar pits	80	34.0639	118.356	Juniperus sp.	8	22.1kaBP	18	1.2	0.55431
La Brea tar pits	80	34.0639	118.356	Juniperus sp.	8	22.1kaBP	19	1.4	0.534533
La Brea tar pits	80	34.0639	118.356	Juniperus sp.	8	22.1kaBP	20	1.7	0.518877
La Brea tar pits	80	34.0639	118.356	Juniperus sp.	8	22.1kaBP	21	2.1	0.51215
La Brea tar pits	80	34.0639	118.356	Juniperus sp.	8	22.1kaBP	22	0.9	0.518018
La Brea tar pits	80	34.0639	118.356	Juniperus sp.	8	22.1kaBP	23	3.1	0.522695
La Brea tar pits	80	34.0639	118.356	Juniperus sp.	8	22.1kaBP	24	2.2	0.530618
La Brea tar pits	80	34.0639	118.356	Juniperus sp.	8	22.1kaBP	25	2.1	0.517064
La Brea tar pits	80	34.0639	118.356	Juniperus sp.	8	22.1kaBP	26	2.5	0.521597
La Brea tar pits	80	34.0639	118.356	Juniperus sp.	8	22.1kaBP	27	2.3	0.523554
Wildhorse Springs	2300	34.1645	116.785	Juniperus occidentalis	A	modern	2009	2.8	0.591556
Wildhorse Springs	2300	34.1645	116.785	Juniperus occidentalis	A	modern	2008	2.8	0.605422
Wildhorse Springs	2300	34.1645	116.785	Juniperus occidentalis	A	modern	2007	2.1	0.540785
Wildhorse Springs	2300	34.1645	116.785	Juniperus occidentalis	A	modern	2006	1.3	0.529262
Wildhorse Springs	2300	34.1645	116.785	Juniperus occidentalis	A	modern	2005	1.4	0.573542
Wildhorse Springs	2300	34.1645	116.785	Juniperus occidentalis	A	modern	2004	1.3	0.574004
Wildhorse Springs	2300	34.1645	116.785	Juniperus occidentalis	A	modern	2003	1.5	0.526037
Wildhorse Springs	2300	34.1645	116.785	Juniperus occidentalis	A	modern	2002	0.5	0.544474
Wildhorse Springs	2300	34.1645	116.785	Juniperus occidentalis	A	modern	2001	1.3	0.566693
Wildhorse Springs	2300	34.1645	116.785	Juniperus occidentalis	A	modern	2000	3.5	0.592084
Wildhorse Springs	2300	34.1645	116.785	Juniperus occidentalis	A	modern	1999	1	0.570415
Wildhorse Springs	2300	34.1645	116.785	Juniperus occidentalis	A	modern	1998	1.1	0.580792
Wildhorse Springs	2300	34.1645	116.785	Juniperus occidentalis	A	modern	1997	4.1	0.623534
Wildhorse Springs	2300	34.1645	116.785	Juniperus occidentalis	A	modern	1996	2.3	0.63221
Wildhorse Springs	2300	34.1645	116.785	Juniperus occidentalis	A	modern	1995	3.5	0.612354
Wildhorse Springs	2300	34.1645	116.785	Juniperus occidentalis	A	modern	1994	2.7	0.604961
Wildhorse Springs	2300	34.1645	116.785	Juniperus occidentalis	A	modern	1993	2.3	0.5421
Wildhorse Springs	2300	34.1645	116.785	Juniperus occidentalis	A	modern	1992	0.7	0.467553
Wildhorse Springs	2300	34.1645	116.785	Juniperus occidentalis	A	modern	1991	0.5	0.508132
Wildhorse Springs	2300	34.1645	116.785	Juniperus occidentalis	A	modern	1990	2.1	0.384492
Wildhorse Springs	2300	34.1645	116.785	Juniperus occidentalis	A	modern	1989	1.8	0.611247
Wildhorse Springs	2300	34.1645	116.785	Juniperus occidentalis	A	modern	1988	2.3	0.588542
Wildhorse Springs	2300	34.1645	116.785	Juniperus occidentalis	A	modern	1987	1.5	0.600807
Wildhorse Springs	2300	34.1645	116.785	Juniperus occidentalis	A	modern	1986	1.1	0.541541
Wildhorse Springs	2300	34.1645	116.785	Juniperus occidentalis	A	modern	1985	3.4	0.623645
Wildhorse Springs	2300	34.1645	116.785	Juniperus occidentalis	A	modern	1984	2.8	0.620478
Wildhorse Springs	2300	34.1645	116.785	Juniperus occidentalis	A	modern	1983	1.9	0.53818
Wildhorse Springs	2300	34.1645	116.785	Juniperus occidentalis	A	modern	1982	2.8	0.570419
Wildhorse Springs	2300	34.1645	116.785	Juniperus occidentalis	A	modern	1981	2.5	0.598695
Wildhorse Springs	2300	34.1645	116.785	Juniperus occidentalis	A	modern	1980	2.4	0.53503
Wildhorse Springs	2300	34.1645	116.785	Juniperus occidentalis	A	modern	1979	2.4	0.577672
Wildhorse Springs	2300	34.1645	116.785	Juniperus occidentalis	A	modern	1978	2.3	0.53618
Wildhorse Springs	2300	34.1645	116.785	Juniperus occidentalis	A	modern	1977	1.7	0.540787
Wildhorse Springs	2300	34.1645	116.785	Juniperus occidentalis	A	modern	1976	0.2	0.531114
Wildhorse Springs	2300	34.1645	116.785	Juniperus occidentalis	A	modern	1975	2	0.579518
Wildhorse Springs	2300	34.1645	116.785	Juniperus occidentalis	A	modern	1974	2.8	0.576288
Wildhorse Springs	2300	34.1645	116.785	Juniperus occidentalis	A	modern	1973	1.4	0.572135
Wildhorse Springs	2300	34.1645	116.785	Juniperus occidentalis	A	modern	1972	2.2	0.601218
Wildhorse Springs	2300	34.1645	116.785	Juniperus occidentalis	A	modern	1971	2	0.627564
Wildhorse Springs	2300	34.1645	116.785	Juniperus occidentalis	A	modern	1970	3.3	0.631264
Wildhorse Springs	2300	34.1645	116.785	Juniperus occidentalis	A	modern	1969	1.5	0.586639
Wildhorse Springs	2300	34.1645	116.785	Juniperus occidentalis	A	modern	1968	2.7	0.610186
Wildhorse Springs	2300	34.1645	116.785	Juniperus occidentalis	A	modern	1967	3.3	0.576027
Wildhorse Springs	2300	34.1645	116.785	Juniperus occidentalis	A	modern	1966	2.1	0.577872
Wildhorse Springs	2300	34.1645	116.785	Juniperus occidentalis	A	modern	1965	1.2	0.536854
Wildhorse Springs	2300	34.1645	116.785	Juniperus occidentalis	A	modern	1964	0.6	0.503266
Wildhorse Springs	2300	34.1645	116.785	Juniperus occidentalis	A	modern	1963	0.3	0.514303
Wildhorse Springs	2300	34.1645	116.785	Juniperus occidentalis	A	modern	1962	0.2	0.494072
Wildhorse Springs	2300	34.1645	116.785	Juniperus occidentalis	A	modern	1961	0.6	0.537315
Wildhorse Springs	2300	34.1645	116.785	Juniperus occidentalis	A	modern	1960	0.5	0.509703
Wildhorse Springs	2300	34.1645	116.785	Juniperus occidentalis	A	modern	1959	0.9	0.604529
Wildhorse Springs	2300	34.1645	116.785	Juniperus occidentalis	A	modern	1958	0.4	0.519261
Wildhorse Springs	2300	34.1645	116.785	Juniperus occidentalis	A	modern	1957	0.1	0.530765
Wildhorse Springs	2300	34.1645	116.785	Juniperus occidentalis	A	modern	1956	0.5	0.569461
Wildhorse Springs	2300	34.1645	116.785	Juniperus occidentalis	A	modern	1955	0.5	0.563468
Wildhorse Springs	2300	34.1645	116.785	Juniperus occidentalis	A	modern	1954	0.5	0.57315
Wildhorse Springs	2300	34.1645	116.785	Juniperus occidentalis	A	modern	1953	0.2	0.53721
Wildhorse Springs	2300	34.1645	116.785	Juniperus occidentalis	A	modern	1952	0.6	0.561163
Wildhorse Springs	2300	34.1645	116.785	Juniperus occidentalis	A	modern	1951	0.9	0.540433
Wildhorse Springs	2300	34.1645	116.785	Juniperus occidentalis	A	modern	1950	1	0.547341
Wildhorse Springs	2300	34.1645	116.785	Juniperus occidentalis	A	modern	1949	1.1	0.572657
Wildhorse Springs	2300	34.1645	116.785	Juniperus occidentalis	A	modern	1948	1.3	0.533957
Wildhorse Springs	2300	34.1645	116.785	Juniperus occidentalis	A	modern	1947	1.5	0.606343
Wildhorse Springs	2300	34.1645	116.785	Juniperus occidentalis	A	modern	1946	1.7	0.562054
Wildhorse Springs	2300	34.1645	116.785	Juniperus occidentalis	A	modern	1945	0.8	0.517852
Wildhorse Springs	2300	34.1645	116.785	Juniperus occidentalis	A	modern	1944	0.8	0.56989
Wildhorse Springs	2300	34.1645	116.785	Juniperus occidentalis	A	modern	1943	0.7	0.541784
Wildhorse Springs	2300	34.1645	116.785	Juniperus occidentalis	A	modern	1942	0.6	0.569429
Wildhorse Springs	2300	34.1645	116.785	Juniperus occidentalis	A	modern	1941	1.3	0.532116
Wildhorse Springs	2300	34.1645	116.785	Juniperus occidentalis	A	modern	1940	1	0.617429
Wildhorse Springs	2300	34.1645	116.785	Juniperus occidentalis	A	modern	1939	1.9	0.627108
Wildhorse Springs	2300	34.1645	116.785	Juniperus occidentalis	A	modern	1938	1.2	0.383461
Wildhorse Springs	2300	34.1645	116.785	Juniperus occidentalis	A	modern	1937	1	0.537618
Wildhorse Springs	2300	34.1645	116.785	Juniperus occidentalis	A	modern	1936	0.3	0.54084
Wildhorse Springs	2300	34.1645	116.785	Juniperus occidentalis	A	modern	1935	0.3	0.529793
Wildhorse Springs	2300	34.1645	116.785	Juniperus occidentalis	A	modern	1934	0.3	0.542682
Wildhorse Springs	2300	34.1645	116.785	Juniperus occidentalis	A	modern	1933	1.2	0.469585
Wildhorse Springs	2300	34.1645	116.785	Juniperus occidentalis	A	modern	1932	3.1	0.52013
Wildhorse Springs	2300	34.1645	116.785	Juniperus occidentalis	A	modern	1931	1.1	0.470962
Wildhorse Springs	2300	34.1645	116.785	Juniperus occidentalis	A	modern	1930	2.1	0.573556
Wildhorse Springs	2300	34.1645	116.785	Juniperus occidentalis	A	modern	1929	1.6	0.540803
Wildhorse Springs	2300	34.1645	116.785	Juniperus occidentalis	A	modern	1928	3.3	0.584124
Wildhorse Springs	2300	34.1645	116.785	Juniperus occidentalis	A	modern	1927	2.1	0.585508
Wildhorse Springs	2300	34.1645	116.785	Juniperus occidentalis	A	modern	1926	2.3	0.484702
Wildhorse Springs	2300	34.1645	116.785	Juniperus occidentalis	A	modern	1925	1.2	0.53712
Wildhorse Springs	2300	34.1645	116.785	Juniperus occidentalis	A	modern	1924	1.8	0.521934
Wildhorse Springs	2300	34.1645	116.785	Juniperus occidentalis	A	modern	1923	1.2	0.603507
Wildhorse Springs	2300	34.1645	116.785	Juniperus occidentalis	A	modern	1922	1	0.608586
Wildhorse Springs	2300	34.1645	116.785	Juniperus occidentalis	A	modern	1921	0.5	0.556923
Wildhorse Springs	2300	34.1645	116.785	Juniperus occidentalis	A	modern	1920	0.6	0.520554
Wildhorse Springs	2300	34.1645	116.785	Juniperus occidentalis	A	modern	1919	1.5	0.512713
Wildhorse Springs	2300	34.1645	116.785	Juniperus occidentalis	A	modern	1918	2.1	0.499842
Wildhorse Springs	2300	34.1645	116.785	Juniperus occidentalis	A	modern	1917	3.1	0.507656
Wildhorse Springs	2300	34.1645	116.785	Juniperus occidentalis	A	modern	1916	3.3	0.393017
Wildhorse Springs	2300	34.1645	116.785	Juniperus occidentalis	A	modern	1915	0.8	0.478712
Wildhorse Springs	2300	34.1645	116.785	Juniperus occidentalis	A	modern	1914	0.9	0.380214
Wildhorse Springs	2300	34.1645	116.785	Juniperus occidentalis	A	modern	1913	2	0.557822
Wildhorse Springs	2300	34.1645	116.785	Juniperus occidentalis	A	modern	1912	0.6	0.436969
Wildhorse Springs	2300	34.1645	116.785	Juniperus occidentalis	A	modern	1911	1.2	0.50168
Wildhorse Springs	2300	34.1645	116.785	Juniperus occidentalis	A	modern	1910	0.6	0.48514
Wildhorse Springs	2300	34.1645	116.785	Juniperus occidentalis	A	modern	1909	0.3	0.445593
Wildhorse Springs	2300	34.1645	116.785	Juniperus occidentalis	A	modern	1908	0.9	0.490102
Wildhorse Springs	2300	34.1645	116.785	Juniperus occidentalis	B	modern	2009	2.9	0.4529
Wildhorse Springs	2300	34.1645	116.785	Juniperus occidentalis	B	modern	2008	1.2	0.474035
Wildhorse Springs	2300	34.1645	116.785	Juniperus occidentalis	B	modern	2007	1.7	0.500711
Wildhorse Springs	2300	34.1645	116.785	Juniperus occidentalis	B	modern	2006	3.3	0.469898
Wildhorse Springs	2300	34.1645	116.785	Juniperus occidentalis	B	modern	2005	1.1	0.48323
Wildhorse Springs	2300	34.1645	116.785	Juniperus occidentalis	B	modern	2004	0.8	0.440045
Wildhorse Springs	2300	34.1645	116.785	Juniperus occidentalis	B	modern	2003	1.9	0.488289
Wildhorse Springs	2300	34.1645	116.785	Juniperus occidentalis	B	modern	2002	2.1	0.466222
Wildhorse Springs	2300	34.1645	116.785	Juniperus occidentalis	B	modern	2001	1.6	0.427734
Wildhorse Springs	2300	34.1645	116.785	Juniperus occidentalis	B	modern	2000	1.7	0.455267
Wildhorse Springs	2300	34.1645	116.785	Juniperus occidentalis	B	modern	1999	2.5	0.452091
Wildhorse Springs	2300	34.1645	116.785	Juniperus occidentalis	B	modern	1998	0.3	0.419732
Wildhorse Springs	2300	34.1645	116.785	Juniperus occidentalis	B	modern	1997	0.4	0.419959
Wildhorse Springs	2300	34.1645	116.785	Juniperus occidentalis	B	modern	1996	3.6	0.537529
Wildhorse Springs	2300	34.1645	116.785	Juniperus occidentalis	B	modern	1995	1.2	0.451546
Wildhorse Springs	2300	34.1645	116.785	Juniperus occidentalis	B	modern	1994	1.9	0.558784
Wildhorse Springs	2300	34.1645	116.785	Juniperus occidentalis	B	modern	1993	1.1	0.406077
Wildhorse Springs	2300	34.1645	116.785	Juniperus occidentalis	B	modern	1992	0.9	0.492375
Wildhorse Springs	2300	34.1645	116.785	Juniperus occidentalis	B	modern	1991	0.7	0.500309
Wildhorse Springs	2300	34.1645	116.785	Juniperus occidentalis	B	modern	1990	1	0.445448
Wildhorse Springs	2300	34.1645	116.785	Juniperus occidentalis	B	modern	1989	0.7	0.486299
Wildhorse Springs	2300	34.1645	116.785	Juniperus occidentalis	B	modern	1988	0.9	0.504639
Wildhorse Springs	2300	34.1645	116.785	Juniperus occidentalis	B	modern	1987	0.5	0.463526
Wildhorse Springs	2300	34.1645	116.785	Juniperus occidentalis	B	modern	1986	2.6	0.504705
Wildhorse Springs	2300	34.1645	116.785	Juniperus occidentalis	B	modern	1985	3.2	0.561752
Wildhorse Springs	2300	34.1645	116.785	Juniperus occidentalis	B	modern	1984	1.3	0.528634
Wildhorse Springs	2300	34.1645	116.785	Juniperus occidentalis	B	modern	1983	4	0.584768
Wildhorse Springs	2300	34.1645	116.785	Juniperus occidentalis	B	modern	1982	4.9	0.475565
Wildhorse Springs	2300	34.1645	116.785	Juniperus occidentalis	B	modern	1981	3.3	0.531345
Wildhorse Springs	2300	34.1645	116.785	Juniperus occidentalis	B	modern	1980	1.6	0.441705
Wildhorse Springs	2300	34.1645	116.785	Juniperus occidentalis	B	modern	1979	1.2	0.519605
Wildhorse Springs	2300	34.1645	116.785	Juniperus occidentalis	B	modern	1978	1	0.38561
Wildhorse Springs	2300	34.1645	116.785	Juniperus occidentalis	B	modern	1977	1.9	0.485112
Wildhorse Springs	2300	34.1645	116.785	Juniperus occidentalis	B	modern	1976	1.4	0.504421
Wildhorse Springs	2300	34.1645	116.785	Juniperus occidentalis	B	modern	1975	1.4	0.446543
Wildhorse Springs	2300	34.1645	116.785	Juniperus occidentalis	B	modern	1974	1.1	0.464901
Wildhorse Springs	2300	34.1645	116.785	Juniperus occidentalis	B	modern	1973	2	0.482814
Wildhorse Springs	2300	34.1645	116.785	Juniperus occidentalis	B	modern	1972	2.5	0.37326
Wildhorse Springs	2300	34.1645	116.785	Juniperus occidentalis	B	modern	1971	0.9	0.369603
Wildhorse Springs	2300	34.1645	116.785	Juniperus occidentalis	B	modern	1970	0.9	0.420867
Wildhorse Springs	2300	34.1645	116.785	Juniperus occidentalis	B	modern	1969	0.5	0.420201
Wildhorse Springs	2300	34.1645	116.785	Juniperus occidentalis	B	modern	1968	3.5	0.462842
Wildhorse Springs	2300	34.1645	116.785	Juniperus occidentalis	B	modern	1967	2.2	0.502806
Wildhorse Springs	2300	34.1645	116.785	Juniperus occidentalis	B	modern	1966	0.5	0.517983
Wildhorse Springs	2300	34.1645	116.785	Juniperus occidentalis	B	modern	1965	0.8	0.453207
Wildhorse Springs	2300	34.1645	116.785	Juniperus occidentalis	B	modern	1964	0.9	0.500048
Wildhorse Springs	2300	34.1645	116.785	Juniperus occidentalis	B	modern	1963	1.5	0.491315
Wildhorse Springs	2300	34.1645	116.785	Juniperus occidentalis	B	modern	1962	0.9	0.462842
Wildhorse Springs	2300	34.1645	116.785	Juniperus occidentalis	B	modern	1961	0.6	0.361644
Wildhorse Springs	2300	34.1645	116.785	Juniperus occidentalis	B	modern	1960	0.3	0.394106
Wildhorse Springs	2300	34.1645	116.785	Juniperus occidentalis	B	modern	1959	0.7	0.449903
Wildhorse Springs	2300	34.1645	116.785	Juniperus occidentalis	B	modern	1958	1.3	0.491676
Wildhorse Springs	2300	34.1645	116.785	Juniperus occidentalis	B	modern	1957	1.2	0.506384
Wildhorse Springs	2300	34.1645	116.785	Juniperus occidentalis	B	modern	1956	0.5	0.427443
Wildhorse Springs	2300	34.1645	116.785	Juniperus occidentalis	B	modern	1955	1.4	0.449445
Wildhorse Springs	2300	34.1645	116.785	Juniperus occidentalis	B	modern	1954	3.6	0.548723
Wildhorse Springs	2300	34.1645	116.785	Juniperus occidentalis	B	modern	1953	4.2	0.548723
Wildhorse Springs	2300	34.1645	116.785	Juniperus occidentalis	B	modern	1952	4.5	0.510062
Wildhorse Springs	2300	34.1645	116.785	Juniperus occidentalis	B	modern	1951	1.8	0.586065
Wildhorse Springs	2300	34.1645	116.785	Juniperus occidentalis	B	modern	1950	3.1	0.531686
Wildhorse Springs	2300	34.1645	116.785	Juniperus occidentalis	B	modern	1949	1.8	0.563898
Wildhorse Springs	2300	34.1645	116.785	Juniperus occidentalis	B	modern	1948	5.1	0.555142
Wildhorse Springs	2300	34.1645	116.785	Juniperus occidentalis	B	modern	1947	5.1	0.555142
Wildhorse Springs	2300	34.1645	116.785	Juniperus occidentalis	B	modern	1946	5.4	0.401319
Wildhorse Springs	2300	34.1645	116.785	Juniperus occidentalis	B	modern	1945	2.5	0.478787
Wildhorse Springs	2300	34.1645	116.785	Juniperus occidentalis	B	modern	1944	4.3	0.542705
Wildhorse Springs	2300	34.1645	116.785	Juniperus occidentalis	B	modern	1943	0.9	0.454464
Wildhorse Springs	2300	34.1645	116.785	Juniperus occidentalis	B	modern	1942	2.6	0.488432
Wildhorse Springs	2300	34.1645	116.785	Juniperus occidentalis	B	modern	1941	5.5	0.542705
Wildhorse Springs	2300	34.1645	116.785	Juniperus occidentalis	B	modern	1940	0.5	0.4719
Wildhorse Springs	2300	34.1645	116.785	Juniperus occidentalis	B	modern	1939	3	0.512311
Wildhorse Springs	2300	34.1645	116.785	Juniperus occidentalis	B	modern	1938	3.7	0.443438
Wildhorse Springs	2300	34.1645	116.785	Juniperus occidentalis	B	modern	1937	0.7	0.439771
Wildhorse Springs	2300	34.1645	116.785	Juniperus occidentalis	B	modern	1936	2.2	0.510012
Wildhorse Springs	2300	34.1645	116.785	Juniperus occidentalis	B	modern	1935	5.3	0.564335
Wildhorse Springs	2300	34.1645	116.785	Juniperus occidentalis	B	modern	1934	4	0.531173
Wildhorse Springs	2300	34.1645	116.785	Juniperus occidentalis	B	modern	1933	0.8	0.485655
Wildhorse Springs	2300	34.1645	116.785	Juniperus occidentalis	B	modern	1932	3	0.554197
Wildhorse Springs	2300	34.1645	116.785	Juniperus occidentalis	B	modern	1931	1.6	0.550512
Wildhorse Springs	2300	34.1645	116.785	Juniperus occidentalis	B	modern	1930	4.4	0.506794
Wildhorse Springs	2300	34.1645	116.785	Juniperus occidentalis	B	modern	1929	2.9	0.505379
Wildhorse Springs	2300	34.1645	116.785	Juniperus occidentalis	C	modern	2009	2.4	0.505816
Wildhorse Springs	2300	34.1645	116.785	Juniperus occidentalis	C	modern	2008	3.8	0.550471
Wildhorse Springs	2300	34.1645	116.785	Juniperus occidentalis	C	modern	2007	2.6	0.617478
Wildhorse Springs	2300	34.1645	116.785	Juniperus occidentalis	C	modern	2006	1	0.571309
Wildhorse Springs	2300	34.1645	116.785	Juniperus occidentalis	C	modern	2005	0.8	0.532266
Wildhorse Springs	2300	34.1645	116.785	Juniperus occidentalis	C	modern	2004	0.7	0.557177
Wildhorse Springs	2300	34.1645	116.785	Juniperus occidentalis	C	modern	2003	1.1	0.540488
Wildhorse Springs	2300	34.1645	116.785	Juniperus occidentalis	C	modern	2002	0.4	0.595067
Wildhorse Springs	2300	34.1645	116.785	Juniperus occidentalis	C	modern	2001	0.7	0.594522
Wildhorse Springs	2300	34.1645	116.785	Juniperus occidentalis	C	modern	2000	1.6	0.594811
Wildhorse Springs	2300	34.1645	116.785	Juniperus occidentalis	C	modern	1999	0.5	0.592464
Wildhorse Springs	2300	34.1645	116.785	Juniperus occidentalis	C	modern	1998	0.6	0.602952
Wildhorse Springs	2300	34.1645	116.785	Juniperus occidentalis	C	modern	1997	2.4	0.613609
Wildhorse Springs	2300	34.1645	116.785	Juniperus occidentalis	C	modern	1996	1.1	0.57003
Wildhorse Springs	2300	34.1645	116.785	Juniperus occidentalis	C	modern	1995	1.9	0.586744
Wildhorse Springs	2300	34.1645	116.785	Juniperus occidentalis	C	modern	1994	1.9	0.607914
Wildhorse Springs	2300	34.1645	116.785	Juniperus occidentalis	C	modern	1993	1.4	0.556402
Wildhorse Springs	2300	34.1645	116.785	Juniperus occidentalis	C	modern	1992	0.5	0.519788
Wildhorse Springs	2300	34.1645	116.785	Juniperus occidentalis	C	modern	1991	0.5	0.543166
Wildhorse Springs	2300	34.1645	116.785	Juniperus occidentalis	C	modern	1990	0.6	0.603292
Wildhorse Springs	2300	34.1645	116.785	Juniperus occidentalis	C	modern	1989	0.7	0.582774
Wildhorse Springs	2300	34.1645	116.785	Juniperus occidentalis	C	modern	1988	0.5	0.590052
Wildhorse Springs	2300	34.1645	116.785	Juniperus occidentalis	C	modern	1987	0.3	0.587809
Wildhorse Springs	2300	34.1645	116.785	Juniperus occidentalis	C	modern	1986	1.8	0.596736
Wildhorse Springs	2300	34.1645	116.785	Juniperus occidentalis	C	modern	1985	1.7	0.60565
Wildhorse Springs	2300	34.1645	116.785	Juniperus occidentalis	C	modern	1984	0.8	0.612198
Wildhorse Springs	2300	34.1645	116.785	Juniperus occidentalis	C	modern	1983	2.1	0.610362
Wildhorse Springs	2300	34.1645	116.785	Juniperus occidentalis	C	modern	1982	0.7	0.588169
Wildhorse Springs	2300	34.1645	116.785	Juniperus occidentalis	C	modern	1981	1.2	0.610477
Wildhorse Springs	2300	34.1645	116.785	Juniperus occidentalis	C	modern	1980	1.2	0.579399
Wildhorse Springs	2300	34.1645	116.785	Juniperus occidentalis	C	modern	1979	0.9	0.538703
Wildhorse Springs	2300	34.1645	116.785	Juniperus occidentalis	C	modern	1978	0.9	0.569271
Wildhorse Springs	2300	34.1645	116.785	Juniperus occidentalis	C	modern	1977	0.8	0.598385
Wildhorse Springs	2300	34.1645	116.785	Juniperus occidentalis	C	modern	1976	1.2	0.586575
Wildhorse Springs	2300	34.1645	116.785	Juniperus occidentalis	C	modern	1975	2	0.563967
Wildhorse Springs	2300	34.1645	116.785	Juniperus occidentalis	C	modern	1974	1	0.537518
Wildhorse Springs	2300	34.1645	116.785	Juniperus occidentalis	C	modern	1973	1.6	0.534303
Wildhorse Springs	2300	34.1645	116.785	Juniperus occidentalis	C	modern	1972	2.5	0.60054
Wildhorse Springs	2300	34.1645	116.785	Juniperus occidentalis	C	modern	1971	4	0.64057
Wildhorse Springs	2300	34.1645	116.785	Juniperus occidentalis	C	modern	1970	2.5	0.625236
Wildhorse Springs	2300	34.1645	116.785	Juniperus occidentalis	C	modern	1969	2.3	0.632439
Wildhorse Springs	2300	34.1645	116.785	Juniperus occidentalis	C	modern	1968	2	0.485801
Wildhorse Springs	2300	34.1645	116.785	Juniperus occidentalis	C	modern	1967	1.4	0.584543
Wildhorse Springs	2300	34.1645	116.785	Juniperus occidentalis	C	modern	1966	1	0.526477
Wildhorse Springs	2300	34.1645	116.785	Juniperus occidentalis	C	modern	1965	0.8	0.504314
Wildhorse Springs	2300	34.1645	116.785	Juniperus occidentalis	C	modern	1964	1.7	0.571434
Wildhorse Springs	2300	34.1645	116.785	Juniperus occidentalis	C	modern	1963	1.6	0.548381
Wildhorse Springs	2300	34.1645	116.785	Juniperus occidentalis	C	modern	1962	0.6	0.539092
Wildhorse Springs	2300	34.1645	116.785	Juniperus occidentalis	C	modern	1961	0.8	0.577635
Wildhorse Springs	2300	34.1645	116.785	Juniperus occidentalis	C	modern	1960	0.6	0.482499
Wildhorse Springs	2300	34.1645	116.785	Juniperus occidentalis	C	modern	1959	0.5	0.537038
Wildhorse Springs	2300	34.1645	116.785	Juniperus occidentalis	C	modern	1958	0.8	0.540867
Wildhorse Springs	2300	34.1645	116.785	Juniperus occidentalis	C	modern	1957	1.1	0.557431
Wildhorse Springs	2300	34.1645	116.785	Juniperus occidentalis	C	modern	1956	0.9	0.533313
Wildhorse Springs	2300	34.1645	116.785	Juniperus occidentalis	C	modern	1955	0.9	0.545161
Wildhorse Springs	2300	34.1645	116.785	Juniperus occidentalis	C	modern	1954	1.3	0.529902
Wildhorse Springs	2300	34.1645	116.785	Juniperus occidentalis	C	modern	1953	2.3	0.522014
Wildhorse Springs	2300	34.1645	116.785	Juniperus occidentalis	C	modern	1952	2.2	0.58274
Wildhorse Springs	2300	34.1645	116.785	Juniperus occidentalis	C	modern	1951	2.5	0.558749
Wildhorse Springs	2300	34.1645	116.785	Juniperus occidentalis	C	modern	1950	1.7	0.539917
Wildhorse Springs	2300	34.1645	116.785	Juniperus occidentalis	C	modern	1949	3.7	0.558135
Wildhorse Springs	2300	34.1645	116.785	Juniperus occidentalis	C	modern	1948	4.5	0.621598
Wildhorse Springs	2300	34.1645	116.785	Juniperus occidentalis	C	modern	1947	4.1	0.613953
Wildhorse Springs	2300	34.1645	116.785	Juniperus occidentalis	C	modern	1946	4.2	0.57182
Wildhorse Springs	2300	34.1645	116.785	Juniperus occidentalis	C	modern	1945	2	0.55426
Wildhorse Springs	2300	34.1645	116.785	Juniperus occidentalis	C	modern	1944	4	0.563106
Wildhorse Springs	2300	34.1645	116.785	Juniperus occidentalis	C	modern	1943	2.2	0.514883
Wildhorse Springs	2300	34.1645	116.785	Juniperus occidentalis	C	modern	1942	3.8	0.599196
Wildhorse Springs	2300	34.1645	116.785	Juniperus occidentalis	C	modern	1941	2.3	0.574919
Wildhorse Springs	2300	34.1645	116.785	Juniperus occidentalis	C	modern	1940	2.7	0.585737
Wildhorse Springs	2300	34.1645	116.785	Juniperus occidentalis	C	modern	1939	1.5	0.559215
Wildhorse Springs	2300	34.1645	116.785	Juniperus occidentalis	C	modern	1938	2.2	0.56086
Wildhorse Springs	2300	34.1645	116.785	Juniperus occidentalis	C	modern	1937	0.4	0.494041
Wildhorse Springs	2300	34.1645	116.785	Juniperus occidentalis	C	modern	1936	0.6	0.522124
Wildhorse Springs	2300	34.1645	116.785	Juniperus occidentalis	C	modern	1935	1.5	0.521045
Hwy 38 Bend	2300	34.1933	116.721	Juniperus occidentalis	D	modern	2009	0.9	0.462546
Hwy 38 Bend	2300	34.1933	116.721	Juniperus occidentalis	D	modern	2007	1	0.523273
Hwy 38 Bend	2300	34.1933	116.721	Juniperus occidentalis	D	modern	2006	1.7	0.562002
Hwy 38 Bend	2300	34.1933	116.721	Juniperus occidentalis	D	modern	2005	0.7	0.545396
Hwy 38 Bend	2300	34.1933	116.721	Juniperus occidentalis	D	modern	2004	1	0.503012
Hwy 38 Bend	2300	34.1933	116.721	Juniperus occidentalis	D	modern	2003	0.8	0.505774
Hwy 38 Bend	2300	34.1933	116.721	Juniperus occidentalis	D	modern	2002	0.8	0.558311
Hwy 38 Bend	2300	34.1933	116.721	Juniperus occidentalis	D	modern	2001	0.8	0.553312
Hwy 38 Bend	2300	34.1933	116.721	Juniperus occidentalis	D	modern	2000	1.8	0.568531
Hwy 38 Bend	2300	34.1933	116.721	Juniperus occidentalis	D	modern	1999	0.7	0.588425
Hwy 38 Bend	2300	34.1933	116.721	Juniperus occidentalis	D	modern	1998	1.7	0.589106
Hwy 38 Bend	2300	34.1933	116.721	Juniperus occidentalis	D	modern	1997	0.9	0.581009
Hwy 38 Bend	2300	34.1933	116.721	Juniperus occidentalis	D	modern	1996	1.1	0.555511
Hwy 38 Bend	2300	34.1933	116.721	Juniperus occidentalis	D	modern	1995	1.2	0.465324
Hwy 38 Bend	2300	34.1933	116.721	Juniperus occidentalis	D	modern	1994	1.1	0.489696
Hwy 38 Bend	2300	34.1933	116.721	Juniperus occidentalis	D	modern	1993	0.4	0.514922
Hwy 38 Bend	2300	34.1933	116.721	Juniperus occidentalis	D	modern	1992	1.4	0.533805
Hwy 38 Bend	2300	34.1933	116.721	Juniperus occidentalis	D	modern	1991	0.7	0.579579
Hwy 38 Bend	2300	34.1933	116.721	Juniperus occidentalis	D	modern	1990	1.1	0.573397
Hwy 38 Bend	2300	34.1933	116.721	Juniperus occidentalis	D	modern	1989	1.2	0.555834
Hwy 38 Bend	2300	34.1933	116.721	Juniperus occidentalis	D	modern	1988	1.9	0.550701
Hwy 38 Bend	2300	34.1933	116.721	Juniperus occidentalis	D	modern	1987	1.9	0.62161
Hwy 38 Bend	2300	34.1933	116.721	Juniperus occidentalis	D	modern	1986	2	0.565056
Hwy 38 Bend	2300	34.1933	116.721	Juniperus occidentalis	D	modern	1985	1.4	0.546075
Hwy 38 Bend	2300	34.1933	116.721	Juniperus occidentalis	D	modern	1984	2	0.526791
Hwy 38 Bend	2300	34.1933	116.721	Juniperus occidentalis	D	modern	1983	1.4	0.519295
Hwy 38 Bend	2300	34.1933	116.721	Juniperus occidentalis	D	modern	1982	2	0.567189
Hwy 38 Bend	2300	34.1933	116.721	Juniperus occidentalis	D	modern	1981	1.8	0.55946
Hwy 38 Bend	2300	34.1933	116.721	Juniperus occidentalis	D	modern	1980	1.1	0.595462
Hwy 38 Bend	2300	34.1933	116.721	Juniperus occidentalis	D	modern	1979	1.1	0.613232
Hwy 38 Bend	2300	34.1933	116.721	Juniperus occidentalis	D	modern	1978	1.8	0.586441
Hwy 38 Bend	2300	34.1933	116.721	Juniperus occidentalis	D	modern	1977	1.7	0.612769
Hwy 38 Bend	2300	34.1933	116.721	Juniperus occidentalis	D	modern	1976	1.3	0.643756
Hwy 38 Bend	2300	34.1933	116.721	Juniperus occidentalis	D	modern	1975	2	0.616005
Hwy 38 Bend	2300	34.1933	116.721	Juniperus occidentalis	D	modern	1974	1.8	0.5583
Hwy 38 Bend	2300	34.1933	116.721	Juniperus occidentalis	D	modern	1973	1.5	0.562449
Hwy 38 Bend	2300	34.1933	116.721	Juniperus occidentalis	D	modern	1972	2	0.592443
Hwy 38 Bend	2300	34.1933	116.721	Juniperus occidentalis	D	modern	1971	1.8	0.53618
Hwy 38 Bend	2300	34.1933	116.721	Juniperus occidentalis	D	modern	1970	1.3	0.582287
Hwy 38 Bend	2300	34.1933	116.721	Juniperus occidentalis	D	modern	1969	1.1	0.627748
Hwy 38 Bend	2300	34.1933	116.721	Juniperus occidentalis	D	modern	1968	0.7	0.631909
Hwy 38 Bend	2300	34.1933	116.721	Juniperus occidentalis	D	modern	1967	0.8	0.546986
Hwy 38 Bend	2300	34.1933	116.721	Juniperus occidentalis	D	modern	1966	0.4	0.544223
Hwy 38 Bend	2300	34.1933	116.721	Juniperus occidentalis	D	modern	1965	0.6	0.617117
Hwy 38 Bend	2300	34.1933	116.721	Juniperus occidentalis	D	modern	1964	0.3	0.608338
Hwy 38 Bend	2300	34.1933	116.721	Juniperus occidentalis	D	modern	1963	0.2	0.660596
Hwy 38 Bend	2300	34.1933	116.721	Juniperus occidentalis	D	modern	1962	0.6	0.602334
Hwy 38 Bend	2300	34.1933	116.721	Juniperus occidentalis	D	modern	1961	0.5	0.57326
Hwy 38 Bend	2300	34.1933	116.721	Juniperus occidentalis	D	modern	1960	0.4	0.556662
Hwy 38 Bend	2300	34.1933	116.721	Juniperus occidentalis	D	modern	1959	0.4	0.606838
Hwy 38 Bend	2300	34.1933	116.721	Juniperus occidentalis	D	modern	1958	0.3	0.605452
Hwy 38 Bend	2300	34.1933	116.721	Juniperus occidentalis	D	modern	1957	0.2	0.692901
Hwy 38 Bend	2300	34.1933	116.721	Juniperus occidentalis	D	modern	1956	0.3	0.636414
Hwy 38 Bend	2300	34.1933	116.721	Juniperus occidentalis	D	modern	1955	0.4	0.55932
Hwy 38 Bend	2300	34.1933	116.721	Juniperus occidentalis	D	modern	1954	0.5	0.597141
Hwy 38 Bend	2300	34.1933	116.721	Juniperus occidentalis	D	modern	1953	0.3	0.610533
Hwy 38 Bend	2300	34.1933	116.721	Juniperus occidentalis	D	modern	1952	0.3	0.523402
Hwy 38 Bend	2300	34.1933	116.721	Juniperus occidentalis	D	modern	1951	0.5	0.60222
Hwy 38 Bend	2300	34.1933	116.721	Juniperus occidentalis	D	modern	1950	0.5	0.581913
Hwy 38 Bend	2300	34.1933	116.721	Juniperus occidentalis	D	modern	1949	0.4	0.540403
Hwy 38 Bend	2300	34.1933	116.721	Juniperus occidentalis	D	modern	1948	0.5	0.482002
Hwy 38 Bend	2300	34.1933	116.721	Juniperus occidentalis	D	modern	1947	0.4	0.497162
Hwy 38 Bend	2300	34.1933	116.721	Juniperus occidentalis	D	modern	1946	0.2	0.529815
Hwy 38 Bend	2300	34.1933	116.721	Juniperus occidentalis	D	modern	1945	0.7	0.546389
Hwy 38 Bend	2300	34.1933	116.721	Juniperus occidentalis	D	modern	1944	0.2	0.508654
Hwy 38 Bend	2300	34.1933	116.721	Juniperus occidentalis	D	modern	1943	0.5	0.551917
Hwy 38 Bend	2300	34.1933	116.721	Juniperus occidentalis	D	modern	1942	0.2	0.562976
Hwy 38 Bend	2300	34.1933	116.721	Juniperus occidentalis	D	modern	1941	0.4	0.507735
Hwy 38 Bend	2300	34.1933	116.721	Juniperus occidentalis	D	modern	1940	0.6	0.545008
Hwy 38 Bend	2300	34.1933	116.721	Juniperus occidentalis	D	modern	1939	0.6	0.566179
Hwy 38 Bend	2300	34.1933	116.721	Juniperus occidentalis	D	modern	1938	0.6	0.567562
Hwy 38 Bend	2300	34.1933	116.721	Juniperus occidentalis	D	modern	1937	0.2	0.588777
Hwy 38 Bend	2300	34.1933	116.721	Juniperus occidentalis	D	modern	1936	0.2	0.534395
Hwy 38 Bend	2300	34.1933	116.721	Juniperus occidentalis	D	modern	1935	0.3	0.530253
Hwy 38 Bend	2300	34.1933	116.721	Juniperus occidentalis	D	modern	1934	0.5	0.574939
Hwy 38 Bend	2300	34.1933	116.721	Juniperus occidentalis	D	modern	1933	0.4	0.567562
Hwy 38 Bend	2300	34.1933	116.721	Juniperus occidentalis	D	modern	1932	0.6	0.592008
Hwy 38 Bend	2300	34.1933	116.721	Juniperus occidentalis	D	modern	1931	0.7	0.544064
Hwy 38 Bend	2300	34.1933	116.721	Juniperus occidentalis	D	modern	1930	0.8	0.560187
Hwy 38 Bend	2300	34.1933	116.721	Juniperus occidentalis	D	modern	1929	0.5	0.603969
Hwy 38 Bend	2300	34.1933	116.721	Juniperus occidentalis	D	modern	1928	0.9	0.604892
Hwy 38 Bend	2300	34.1933	116.721	Juniperus occidentalis	D	modern	1927	0.8	0.583662
Hwy 38 Bend	2300	34.1933	116.721	Juniperus occidentalis	D	modern	1926	0.6	0.58966
Hwy 38 Bend	2300	34.1933	116.721	Juniperus occidentalis	D	modern	1925	0.6	0.543105
Hwy 38 Bend	2300	34.1933	116.721	Juniperus occidentalis	D	modern	1924	0.5	0.569367
Hwy 38 Bend	2300	34.1933	116.721	Juniperus occidentalis	D	modern	1923	0.6	0.565679
Hwy 38 Bend	2300	34.1933	116.721	Juniperus occidentalis	D	modern	1922	0.6	0.436989
Hwy 38 Bend	2300	34.1933	116.721	Juniperus occidentalis	D	modern	1921	0.8	0.452576
Hwy 38 Bend	2300	34.1933	116.721	Juniperus occidentalis	D	modern	1920	0.4	0.493889
Hwy 38 Bend	2300	34.1933	116.721	Juniperus occidentalis	D	modern	1919	0.4	0.515472
Hwy 38 Bend	2300	34.1933	116.721	Juniperus occidentalis	D	modern	1918	0.5	0.543543
Hwy 38 Bend	2300	34.1933	116.721	Juniperus occidentalis	D	modern	1917	0.3	0.570265
Hwy 38 Bend	2300	34.1933	116.721	Juniperus occidentalis	D	modern	1916	0.8	0.56289
Hwy 38 Bend	2300	34.1933	116.721	Juniperus occidentalis	D	modern	1915	0.7	0.59102
Hwy 38 Bend	2300	34.1933	116.721	Juniperus occidentalis	D	modern	1914	0.6	0.526972
Hwy 38 Bend	2300	34.1933	116.721	Juniperus occidentalis	D	modern	1913	0.7	0.544464
Hwy 38 Bend	2300	34.1933	116.721	Juniperus occidentalis	D	modern	1912	0.6	0.537097
Hwy 38 Bend	2300	34.1933	116.721	Juniperus occidentalis	D	modern	1911	0.6	0.49249
Hwy 38 Bend	2300	34.1933	116.721	Juniperus occidentalis	D	modern	1910	0.4	0.515012
Hwy 38 Bend	2300	34.1933	116.721	Juniperus occidentalis	D	modern	1909	0.3	0.47495
Hwy 38 Bend	2300	34.1933	116.721	Juniperus occidentalis	D	modern	1908	0.4	0.47495
Hwy 38 Bend	2300	34.1933	116.721	Juniperus occidentalis	D	modern	1907	0.3	0.540682
Hwy 38 Bend	2300	34.1933	116.721	Juniperus occidentalis	D	modern	1906	0.3	0.527797
Hwy 38 Bend	2300	34.1933	116.721	Juniperus occidentalis	D	modern	1905	0.7	0.495155
Hwy 38 Bend	2300	34.1933	116.721	Juniperus occidentalis	D	modern	1904	0.7	0.515838
Hwy 38 Bend	2300	34.1933	116.721	Juniperus occidentalis	D	modern	1903	0.9	0.538841
Hwy 38 Bend	2300	34.1933	116.721	Juniperus occidentalis	D	modern	1902	0.3	0.497452
Hwy 38 Bend	2300	34.1933	116.721	Juniperus occidentalis	D	modern	1901	0.6	0.531017
Hwy 38 Bend	2300	34.1933	116.721	Juniperus occidentalis	D	modern	1900	0.3	0.54851
Hwy 38 Bend	2300	34.1933	116.721	Juniperus occidentalis	D	modern	1899	0.3	0.563727
Hwy 38 Bend	2300	34.1933	116.721	Juniperus occidentalis	D	modern	1898	0.4	0.555433
Hwy 38 Bend	2300	34.1933	116.721	Juniperus occidentalis	D	modern	1897	0.5	0.510335
Hwy 38 Bend	2300	34.1933	116.721	Juniperus occidentalis	D	modern	1896	0.3	0.533793
Hwy 38 Bend	2300	34.1933	116.721	Juniperus occidentalis	D	modern	1895	0.3	0.528731
Hwy 38 Bend	2300	34.1933	116.721	Juniperus occidentalis	D	modern	1894	0.3	0.563266
Hwy 38 Bend	2300	34.1933	116.721	Juniperus occidentalis	D	modern	1893	0.3	0.526431
Hwy 38 Bend	2300	34.1933	116.721	Juniperus occidentalis	D	modern	1892	0.5	0.522291
Hwy 38 Bend	2300	34.1933	116.721	Juniperus occidentalis	D	modern	1891	0.3	0.514933
Hwy 38 Bend	2300	34.1933	116.721	Juniperus occidentalis	D	modern	1890	0.4	0.499763
Hwy 38 Bend	2300	34.1933	116.721	Juniperus occidentalis	D	modern	1889	0.2	0.452444
Hwy 38 Bend	2300	34.1933	116.721	Juniperus occidentalis	D	modern	1888	0.3	0.535129
Hwy 38 Bend	2300	34.1933	116.721	Juniperus occidentalis	D	modern	1887	0.3	0.546177
Hwy 38 Bend	2300	34.1933	116.721	Juniperus occidentalis	D	modern	1886	0.7	0.554466
Hwy 38 Bend	2300	34.1933	116.721	Juniperus occidentalis	D	modern	1885	0.3	0.555387
Hwy 38 Bend	2300	34.1933	116.721	Juniperus occidentalis	D	modern	1884	0.7	0.503857
Hwy 38 Bend	2300	34.1933	116.721	Juniperus occidentalis	D	modern	1883	0.4	0.523167
Hwy 38 Bend	2300	34.1933	116.721	Juniperus occidentalis	D	modern	1882	0.2	0.542033
Hwy 38 Bend	2300	34.1933	116.721	Juniperus occidentalis	D	modern	1881	0.7	0.563219
Hwy 38 Bend	2300	34.1933	116.721	Juniperus occidentalis	D	modern	1880	0.6	0.473087
Hwy 38 Bend	2300	34.1933	116.721	Juniperus occidentalis	D	modern	1879	0.5	0.48089
Hwy 38 Bend	2300	34.1933	116.721	Juniperus occidentalis	D	modern	1878	0.6	0.432736
Hwy 38 Bend	2300	34.1933	116.721	Juniperus occidentalis	D	modern	1877	0.5	0.480431
Hwy 38 Bend	2300	34.1933	116.721	Juniperus occidentalis	D	modern	1876	0.2	0.551242
Hwy 38 Bend	2300	34.1933	116.721	Juniperus occidentalis	D	modern	1875	0.4	0.549861
Hwy 38 Bend	2300	34.1933	116.721	Juniperus occidentalis	D	modern	1874	0.5	0.547558
Hwy 38 Bend	2300	34.1933	116.721	Juniperus occidentalis	D	modern	1873	0.6	0.540652
Hwy 38 Bend	2300	34.1933	116.721	Juniperus occidentalis	D	modern	1872	0.4	0.554466
Hwy 38 Bend	2300	34.1933	116.721	Juniperus occidentalis	D	modern	1871	0.3	0.532828
Hwy 38 Bend	2300	34.1933	116.721	Juniperus occidentalis	D	modern	1870	0.5	0.579814
Hwy 38 Bend	2300	34.1933	116.721	Juniperus occidentalis	D	modern	1869	0.4	0.541513
Hwy 38 Bend	2300	34.1933	116.721	Juniperus occidentalis	D	modern	1868	0.5	0.561775
Hwy 38 Bend	2300	34.1933	116.721	Juniperus occidentalis	D	modern	1867	0.6	0.545195
Hwy 38 Bend	2300	34.1933	116.721	Juniperus occidentalis	D	modern	1866	0.4	0.541973
Hwy 38 Bend	2300	34.1933	116.721	Juniperus occidentalis	D	modern	1865	0.3	0.585745
Hwy 38 Bend	2300	34.1933	116.721	Juniperus occidentalis	D	modern	1864	0.5	0.531388
Hwy 38 Bend	2300	34.1933	116.721	Juniperus occidentalis	D	modern	1863	0.4	0.576062
Hwy 38 Bend	2300	34.1933	116.721	Juniperus occidentalis	D	modern	1862	0.3	0.511613
Hwy 38 Bend	2300	34.1933	116.721	Juniperus occidentalis	D	modern	1861	0.4	0.498286
Hwy 38 Bend	2300	34.1933	116.721	Juniperus occidentalis	D	modern	1860	0.4	0.566844
Hwy 38 Bend	2300	34.1933	116.721	Juniperus occidentalis	D	modern	1859	0.5	0.591264
Hwy 38 Bend	2300	34.1933	116.721	Juniperus occidentalis	D	modern	1858	0.3	0.564063
Hwy 38 Bend	2300	34.1933	116.721	Juniperus occidentalis	D	modern	1857	0.5	0.573741
Hwy 38 Bend	2300	34.1933	116.721	Juniperus occidentalis	D	modern	1856	0.5	0.525393
Hwy 38 Bend	2300	34.1933	116.721	Juniperus occidentalis	D	modern	1855	0.5	0.496434
Hwy 38 Bend	2300	34.1933	116.721	Juniperus occidentalis	D	modern	1854	0.6	0.502866
Hwy 38 Bend	2300	34.1933	116.721	Juniperus occidentalis	D	modern	1853	0.4	0.537816
Hwy 38 Bend	2300	34.1933	116.721	Juniperus occidentalis	D	modern	1852	0.3	0.472559
Hwy 38 Bend	2300	34.1933	116.721	Juniperus occidentalis	D	modern	1851	0.5	0.485871
Hwy 38 Bend	2300	34.1933	116.721	Juniperus occidentalis	D	modern	1850	0.5	0.518035
Hwy 38 Bend	2300	34.1933	116.721	Juniperus occidentalis	D	modern	1849	0.2	0.556224
Hwy 38 Bend	2300	34.1933	116.721	Juniperus occidentalis	D	modern	1848	0.6	0.518487
Hwy 38 Bend	2300	34.1933	116.721	Juniperus occidentalis	D	modern	1847	0.4	0.514349
Hwy 38 Bend	2300	34.1933	116.721	Juniperus occidentalis	D	modern	1846	0.8	0.559909
Hwy 38 Bend	2300	34.1933	116.721	Juniperus occidentalis	D	modern	1845	0.3	0.535047
Hwy 38 Bend	2300	34.1933	116.721	Juniperus occidentalis	D	modern	1844	0.5	0.536427
Hwy 38 Bend	2300	34.1933	116.721	Juniperus occidentalis	D	modern	1843	0.3	0.567742
Hwy 38 Bend	2300	34.1933	116.721	Juniperus occidentalis	D	modern	1842	0.3	0.505616
Hwy 38 Bend	2300	34.1933	116.721	Juniperus occidentalis	D	modern	1841	0.3	0.498724
Hwy 38 Bend	2300	34.1933	116.721	Juniperus occidentalis	D	modern	1840	0.3	0.534587
Hwy 38 Bend	2300	34.1933	116.721	Juniperus occidentalis	D	modern	1839	0.4	0.468464
Hwy 38 Bend	2300	34.1933	116.721	Juniperus occidentalis	D	modern	1838	0.4	0.50428
Hwy 38 Bend	2300	34.1933	116.721	Juniperus occidentalis	D	modern	1837	0.3	0.597303
Hwy 38 Bend	2300	34.1933	116.721	Juniperus occidentalis	D	modern	1836	0.7	0.614845
Hwy 38 Bend	2300	34.1933	116.721	Juniperus occidentalis	D	modern	1835	1	0.580235
Hwy 38 Bend	2300	34.1933	116.721	Juniperus occidentalis	D	modern	1834	0.9	0.610227
Hwy 38 Bend	2300	34.1933	116.721	Juniperus occidentalis	D	modern	1833	0.9	0.57793
Hwy 38 Bend	2300	34.1933	116.721	Juniperus occidentalis	D	modern	2009	1.4	0.509129
Hwy 38 Bend	2300	34.1933	116.721	Juniperus occidentalis	E	modern	2008	0.7	0.526647
Hwy 38 Bend	2300	34.1933	116.721	Juniperus occidentalis	E	modern	2007	1.1	0.521667
Hwy 38 Bend	2300	34.1933	116.721	Juniperus occidentalis	E	modern	2006	0.4	0.476901
Hwy 38 Bend	2300	34.1933	116.721	Juniperus occidentalis	E	modern	2005	0.3	0.43695
Hwy 38 Bend	2300	34.1933	116.721	Juniperus occidentalis	E	modern	2004	0.7	0.501526
Hwy 38 Bend	2300	34.1933	116.721	Juniperus occidentalis	E	modern	2003	0.6	0.466497
Hwy 38 Bend	2300	34.1933	116.721	Juniperus occidentalis	E	modern	2002	1.6	0.442519
Hwy 38 Bend	2300	34.1933	116.721	Juniperus occidentalis	E	modern	2001	1.3	0.448055
Hwy 38 Bend	2300	34.1933	116.721	Juniperus occidentalis	E	modern	2000	1.2	0.541492
Hwy 38 Bend	2300	34.1933	116.721	Juniperus occidentalis	E	modern	1999	1.4	0.540862
Hwy 38 Bend	2300	34.1933	116.721	Juniperus occidentalis	E	modern	1998	1.1	0.516218
Hwy 38 Bend	2300	34.1933	116.721	Juniperus occidentalis	E	modern	1997	1.5	0.537468
Hwy 38 Bend	2300	34.1933	116.721	Juniperus occidentalis	E	modern	1996	1.1	0.490896
Hwy 38 Bend	2300	34.1933	116.721	Juniperus occidentalis	E	modern	1995	0.6	0.505985
Hwy 38 Bend	2300	34.1933	116.721	Juniperus occidentalis	E	modern	1994	2.2	0.532464
Hwy 38 Bend	2300	34.1933	116.721	Juniperus occidentalis	E	modern	1993	1.1	0.483001
Hwy 38 Bend	2300	34.1933	116.721	Juniperus occidentalis	E	modern	1992	1.2	0.491284
Hwy 38 Bend	2300	34.1933	116.721	Juniperus occidentalis	E	modern	1991	1.4	0.519207
Hwy 38 Bend	2300	34.1933	116.721	Juniperus occidentalis	E	modern	1990	0.8	0.510028
Hwy 38 Bend	2300	34.1933	116.721	Juniperus occidentalis	E	modern	1989	1.9	0.466749
Hwy 38 Bend	2300	34.1933	116.721	Juniperus occidentalis	E	modern	1988	2.7	0.469047
Hwy 38 Bend	2300	34.1933	116.721	Juniperus occidentalis	E	modern	1987	1.6	0.499782
Hwy 38 Bend	2300	34.1933	116.721	Juniperus occidentalis	E	modern	1986	2.2	0.538593
Hwy 38 Bend	2300	34.1933	116.721	Juniperus occidentalis	E	modern	1985	1.6	0.479051
Hwy 38 Bend	2300	34.1933	116.721	Juniperus occidentalis	E	modern	1984	1.5	0.474848
Hwy 38 Bend	2300	34.1933	116.721	Juniperus occidentalis	E	modern	1983	1.6	0.477828
Hwy 38 Bend	2300	34.1933	116.721	Juniperus occidentalis	E	modern	1982	1.2	0.436663
Hwy 38 Bend	2300	34.1933	116.721	Juniperus occidentalis	E	modern	1981	0.9	0.420636
Hwy 38 Bend	2300	34.1933	116.721	Juniperus occidentalis	E	modern	1980	1.1	0.426196
Hwy 38 Bend	2300	34.1933	116.721	Juniperus occidentalis	E	modern	1979	1.9	0.469445
Hwy 38 Bend	2300	34.1933	116.721	Juniperus occidentalis	E	modern	1978	1.9	0.49722
Hwy 38 Bend	2300	34.1933	116.721	Juniperus occidentalis	E	modern	1977	2.1	0.490218
Hwy 38 Bend	2300	34.1933	116.721	Juniperus occidentalis	E	modern	1976	2.4	0.460984
Hwy 38 Bend	2300	34.1933	116.721	Juniperus occidentalis	E	modern	1975	1.5	0.507272
Hwy 38 Bend	2300	34.1933	116.721	Juniperus occidentalis	E	modern	1974	1.7	0.482837
Hwy 38 Bend	2300	34.1933	116.721	Juniperus occidentalis	E	modern	1973	2	0.476898
Hwy 38 Bend	2300	34.1933	116.721	Juniperus occidentalis	E	modern	1972	1.5	0.474318
Hwy 38 Bend	2300	34.1933	116.721	Juniperus occidentalis	E	modern	1971	1.1	0.41252
Hwy 38 Bend	2300	34.1933	116.721	Juniperus occidentalis	E	modern	1970	0.6	0.476269
Hwy 38 Bend	2300	34.1933	116.721	Juniperus occidentalis	E	modern	1969	1.7	0.480184
Hwy 38 Bend	2300	34.1933	116.721	Juniperus occidentalis	E	modern	1968	2.3	0.518032
Hwy 38 Bend	2300	34.1933	116.721	Juniperus occidentalis	E	modern	1967	1.4	0.442815
Hwy 38 Bend	2300	34.1933	116.721	Juniperus occidentalis	E	modern	1966	1.2	0.489575
Hwy 38 Bend	2300	34.1933	116.721	Juniperus occidentalis	E	modern	1965	1.2	0.522966
Hwy 38 Bend	2300	34.1933	116.721	Juniperus occidentalis	E	modern	1964	2.1	0.489684
Hwy 38 Bend	2300	34.1933	116.721	Juniperus occidentalis	E	modern	1963	1.3	0.484415
Hwy 38 Bend	2300	34.1933	116.721	Juniperus occidentalis	E	modern	1962	1.2	0.392345
Hwy 38 Bend	2300	34.1933	116.721	Juniperus occidentalis	E	modern	1961	0.4	0.464497
Hwy 38 Bend	2300	34.1933	116.721	Juniperus occidentalis	E	modern	1960	0.3	0.552093
Hwy 38 Bend	2300	34.1933	116.721	Juniperus occidentalis	E	modern	1959	1.1	0.502093
Hwy 38 Bend	2300	34.1933	116.721	Juniperus occidentalis	E	modern	1958	0.9	0.549129
Hwy 38 Bend	2300	34.1933	116.721	Juniperus occidentalis	E	modern	1957	0.8	0.543452
Hwy 38 Bend	2300	34.1933	116.721	Juniperus occidentalis	E	modern	1956	0.4	0.572618
Hwy 38 Bend	2300	34.1933	116.721	Juniperus occidentalis	E	modern	1955	1.3	0.582266
Hwy 38 Bend	2300	34.1933	116.721	Juniperus occidentalis	E	modern	1954	1.5	0.623955
Hwy 38 Bend	2300	34.1933	116.721	Juniperus occidentalis	E	modern	1953	1.2	0.563888
Hwy 38 Bend	2300	34.1933	116.721	Juniperus occidentalis	E	modern	1952	1.3	0.541661
Hwy 38 Bend	2300	34.1933	116.721	Juniperus occidentalis	E	modern	1951	1.8	0.508767
Hwy 38 Bend	2300	34.1933	116.721	Juniperus occidentalis	E	modern	1950	1	0.593822
Hwy 38 Bend	2300	34.1933	116.721	Juniperus occidentalis	E	modern	1949	1.6	0.603848
Hwy 38 Bend	2300	34.1933	116.721	Juniperus occidentalis	E	modern	1948	1.7	0.574531
Hwy 38 Bend	2300	34.1933	116.721	Juniperus occidentalis	E	modern	1947	2.1	0.580251
Hwy 38 Bend	2300	34.1933	116.721	Juniperus occidentalis	E	modern	1946	0.9	0.537958
Hwy 38 Bend	2300	34.1933	116.721	Juniperus occidentalis	E	modern	1945	2.3	0.503456
Hwy 38 Bend	2300	34.1933	116.721	Juniperus occidentalis	E	modern	1944	0.2	0.528539
Hwy 38 Bend	2300	34.1933	116.721	Juniperus occidentalis	E	modern	1943	1.1	0.560121
Hwy 38 Bend	2300	34.1933	116.721	Juniperus occidentalis	E	modern	1942	2	0.570448
Hwy 38 Bend	2300	34.1933	116.721	Juniperus occidentalis	E	modern	1941	0.4	0.537772
Hwy 38 Bend	2300	34.1933	116.721	Juniperus occidentalis	E	modern	1940	1.3	0.542835
Hwy 38 Bend	2300	34.1933	116.721	Juniperus occidentalis	E	modern	1939	1.6	0.491449
Hwy 38 Bend	2300	34.1933	116.721	Juniperus occidentalis	E	modern	1938	0.6	0.543041
Hwy 38 Bend	2300	34.1933	116.721	Juniperus occidentalis	E	modern	1937	0.9	0.542101
Hwy 38 Bend	2300	34.1933	116.721	Juniperus occidentalis	E	modern	1936	0.9	0.562122
Hwy 38 Bend	2300	34.1933	116.721	Juniperus occidentalis	E	modern	1935	1.2	0.522262
Hwy 38 Bend	2300	34.1933	116.721	Juniperus occidentalis	E	modern	1934	1.3	0.590028
Hwy 38 Bend	2300	34.1933	116.721	Juniperus occidentalis	E	modern	1933	1.4	0.557649
Hwy 38 Bend	2300	34.1933	116.721	Juniperus occidentalis	E	modern	1932	1.1	0.555224
Hwy 38 Bend	2300	34.1933	116.721	Juniperus occidentalis	E	modern	1931	1.3	0.546124
Hwy 38 Bend	2300	34.1933	116.721	Juniperus occidentalis	E	modern	1930	0.8	0.567767
Hwy 38 Bend	2300	34.1933	116.721	Juniperus occidentalis	E	modern	1929	1.3	0.523425
Hwy 38 Bend	2300	34.1933	116.721	Juniperus occidentalis	E	modern	1928	1	0.566731
Hwy 38 Bend	2300	34.1933	116.721	Juniperus occidentalis	E	modern	1927	1.4	0.593368
Hwy 38 Bend	2300	34.1933	116.721	Juniperus occidentalis	E	modern	1926	1.4	0.575643
Hwy 38 Bend	2300	34.1933	116.721	Juniperus occidentalis	E	modern	1925	1.9	0.542739
Hwy 38 Bend	2300	34.1933	116.721	Juniperus occidentalis	E	modern	1924	0.9	0.584326
Hwy 38 Bend	2300	34.1933	116.721	Juniperus occidentalis	E	modern	1923	1.6	0.570777
Hwy 38 Bend	2300	34.1933	116.721	Juniperus occidentalis	E	modern	1922	2.5	0.585363
Hwy 38 Bend	2300	34.1933	116.721	Juniperus occidentalis	E	modern	1921	1.6	0.607739
Hwy 38 Bend	2300	34.1933	116.721	Juniperus occidentalis	E	modern	1920	2.4	0.586586
Hwy 38 Bend	2300	34.1933	116.721	Juniperus occidentalis	E	modern	1919	4.1	0.588599
Hwy 38 Bend	2300	34.1933	116.721	Juniperus occidentalis	E	modern	1918	3.6	0.593297
Hwy 38 Bend	2300	34.1933	116.721	Juniperus occidentalis	E	modern	2009	3.7	0.422611
Hwy 38 Bend	2300	34.1933	116.721	Juniperus occidentalis	F	modern	2008	0.7	0.491509
Hwy 38 Bend	2300	34.1933	116.721	Juniperus occidentalis	F	modern	2007	2	0.442799
Hwy 38 Bend	2300	34.1933	116.721	Juniperus occidentalis	F	modern	2006	1.7	0.503012
Hwy 38 Bend	2300	34.1933	116.721	Juniperus occidentalis	F	modern	2005	0.9	0.430409
Hwy 38 Bend	2300	34.1933	116.721	Juniperus occidentalis	F	modern	2004	0.7	0.437292
Hwy 38 Bend	2300	34.1933	116.721	Juniperus occidentalis	F	modern	2003	1.1	0.437292
Hwy 38 Bend	2300	34.1933	116.721	Juniperus occidentalis	F	modern	2002	0.9	0.490129
Hwy 38 Bend	2300	34.1933	116.721	Juniperus occidentalis	F	modern	2001	0.5	0.429569
Hwy 38 Bend	2300	34.1933	116.721	Juniperus occidentalis	F	modern	2000	0.4	0.471807
Hwy 38 Bend	2300	34.1933	116.721	Juniperus occidentalis	F	modern	1999	1.5	0.543657
Hwy 38 Bend	2300	34.1933	116.721	Juniperus occidentalis	F	modern	1998	0.8	0.552177
Hwy 38 Bend	2300	34.1933	116.721	Juniperus occidentalis	F	modern	1997	0.4	0.508163
Hwy 38 Bend	2300	34.1933	116.721	Juniperus occidentalis	F	modern	1996	1.5	0.492407
Hwy 38 Bend	2300	34.1933	116.721	Juniperus occidentalis	F	modern	1995	0.9	0.500266
Hwy 38 Bend	2300	34.1933	116.721	Juniperus occidentalis	F	modern	1994	1	0.479581
Hwy 38 Bend	2300	34.1933	116.721	Juniperus occidentalis	F	modern	1993	1.1	0.482259
Hwy 38 Bend	2300	34.1933	116.721	Juniperus occidentalis	F	modern	1992	0.6	0.451021
Hwy 38 Bend	2300	34.1933	116.721	Juniperus occidentalis	F	modern	1991	0.2	0.478697
Hwy 38 Bend	2300	34.1933	116.721	Juniperus occidentalis	F	modern	1990	0.3	0.484032
Hwy 38 Bend	2300	34.1933	116.721	Juniperus occidentalis	F	modern	1989	1.1	0.516205
Hwy 38 Bend	2300	34.1933	116.721	Juniperus occidentalis	F	modern	1988	0.6	0.52904
Hwy 38 Bend	2300	34.1933	116.721	Juniperus occidentalis	F	modern	1987	0.7	0.42498
Hwy 38 Bend	2300	34.1933	116.721	Juniperus occidentalis	F	modern	1986	0.9	0.482173
Hwy 38 Bend	2300	34.1933	116.721	Juniperus occidentalis	F	modern	1985	1.4	0.503249
Hwy 38 Bend	2300	34.1933	116.721	Juniperus occidentalis	F	modern	1984	1.2	0.506996
Hwy 38 Bend	2300	34.1933	116.721	Juniperus occidentalis	F	modern	1983	1.5	0.469167
Hwy 38 Bend	2300	34.1933	116.721	Juniperus occidentalis	F	modern	1982	1.1	0.402625
Hwy 38 Bend	2300	34.1933	116.721	Juniperus occidentalis	F	modern	1981	1.9	0.456849
Hwy 38 Bend	2300	34.1933	116.721	Juniperus occidentalis	F	modern	1980	1.7	0.494526
Hwy 38 Bend	2300	34.1933	116.721	Juniperus occidentalis	F	modern	1979	2.1	0.481895
Hwy 38 Bend	2300	34.1933	116.721	Juniperus occidentalis	F	modern	1978	2	0.492926
Hwy 38 Bend	2300	34.1933	116.721	Juniperus occidentalis	F	modern	1977	1.5	0.495684
Hwy 38 Bend	2300	34.1933	116.721	Juniperus occidentalis	F	modern	1976	1.5	0.517764
Hwy 38 Bend	2300	34.1933	116.721	Juniperus occidentalis	F	modern	1975	1.9	0.519605
Hwy 38 Bend	2300	34.1933	116.721	Juniperus occidentalis	F	modern	1974	1.5	0.518684
Hwy 38 Bend	2300	34.1933	116.721	Juniperus occidentalis	F	modern	1973	0.4	0.524668
Hwy 38 Bend	2300	34.1933	116.721	Juniperus occidentalis	F	modern	1972	1	0.570751
Hwy 38 Bend	2300	34.1933	116.721	Juniperus occidentalis	F	modern	1971	2.2	0.554611
Hwy 38 Bend	2300	34.1933	116.721	Juniperus occidentalis	F	modern	1970	2.4	0.526049
Hwy 38 Bend	2300	34.1933	116.721	Juniperus occidentalis	F	modern	1969	2.9	0.544223
Hwy 38 Bend	2300	34.1933	116.721	Juniperus occidentalis	F	modern	1968	2.8	0.624511
Hwy 38 Bend	2300	34.1933	116.721	Juniperus occidentalis	F	modern	1967	2.8	0.553437
Hwy 38 Bend	2300	34.1933	116.721	Juniperus occidentalis	F	modern	1966	2.7	0.432114
Hwy 38 Bend	2300	34.1933	116.721	Juniperus occidentalis	F	modern	1965	1.5	0.514763
Hwy 38 Bend	2300	34.1933	116.721	Juniperus occidentalis	F	modern	1964	1	0.504185
Hwy 38 Bend	2300	34.1933	116.721	Juniperus occidentalis	F	modern	1963	1.2	0.580179
Hwy 38 Bend	2300	34.1933	116.721	Juniperus occidentalis	F	modern	1962	1.1	0.524425
Hwy 38 Bend	2300	34.1933	116.721	Juniperus occidentalis	F	modern	1961	1.5	0.535012
Hwy 38 Bend	2300	34.1933	116.721	Juniperus occidentalis	F	modern	1960	0.6	0.523965
Hwy 38 Bend	2300	34.1933	116.721	Juniperus occidentalis	F	modern	1959	0.5	0.525703
Hwy 38 Bend	2300	34.1933	116.721	Juniperus occidentalis	F	modern	1958	1.5	0.550105
Hwy 38 Bend	2300	34.1933	116.721	Juniperus occidentalis	F	modern	1957	1.4	0.542735
Hwy 38 Bend	2300	34.1933	116.721	Juniperus occidentalis	F	modern	1956	1.2	0.567617
Hwy 38 Bend	2300	34.1933	116.721	Juniperus occidentalis	F	modern	1955	0.3	0.625318
Hwy 38 Bend	2300	34.1933	116.721	Juniperus occidentalis	F	modern	1954	0.2	0.568078
Hwy 38 Bend	2300	34.1933	116.721	Juniperus occidentalis	F	modern	1953	0.8	0.604529
Hwy 38 Bend	2300	34.1933	116.721	Juniperus occidentalis	F	modern	1952	0.8	0.518341
Hwy 38 Bend	2300	34.1933	116.721	Juniperus occidentalis	F	modern	1951	0.5	0.533987
Hwy 38 Bend	2300	34.1933	116.721	Juniperus occidentalis	F	modern	1950	0.4	0.501327
Hwy 38 Bend	2300	34.1933	116.721	Juniperus occidentalis	F	modern	1949	1.1	0.528434
Hwy 38 Bend	2300	34.1933	116.721	Juniperus occidentalis	F	modern	1948	1	0.536259
Hwy 38 Bend	2300	34.1933	116.721	Juniperus occidentalis	F	modern	1947	1	0.456757
Hwy 38 Bend	2300	34.1933	116.721	Juniperus occidentalis	F	modern	1946	1.1	0.498081
Hwy 38 Bend	2300	34.1933	116.721	Juniperus occidentalis	F	modern	1945	1.3	0.494864
Hwy 38 Bend	2300	34.1933	116.721	Juniperus occidentalis	F	modern	1944	0.7	0.524753
Hwy 38 Bend	2300	34.1933	116.721	Juniperus occidentalis	F	modern	1943	1.2	0.53718
Hwy 38 Bend	2300	34.1933	116.721	Juniperus occidentalis	F	modern	1942	1.8	0.529355
Hwy 38 Bend	2300	34.1933	116.721	Juniperus occidentalis	F	modern	1941	1.6	0.479246
Hwy 38 Bend	2300	34.1933	116.721	Juniperus occidentalis	F	modern	1940	0.8	0.568046
Hwy 38 Bend	2300	34.1933	116.721	Juniperus occidentalis	F	modern	1939	1.4	0.443897
Hwy 38 Bend	2300	34.1933	116.721	Juniperus occidentalis	F	modern	1938	0.5	0.54038
Hwy 38 Bend	2300	34.1933	116.721	Juniperus occidentalis	F	modern	1937	1.1	0.510932
Hwy 38 Bend	2300	34.1933	116.721	Juniperus occidentalis	F	modern	1936	0.6	0.554658
Hwy 38 Bend	2300	34.1933	116.721	Juniperus occidentalis	F	modern	1935	1	0.550972
Hwy 38 Bend	2300	34.1933	116.721	Juniperus occidentalis	F	modern	1934	0.3	0.474175
Hwy 38 Bend	2300	34.1933	116.721	Juniperus occidentalis	F	modern	1933	0.3	0.504035
Hwy 38 Bend	2300	34.1933	116.721	Juniperus occidentalis	F	modern	1932	1	0.536697
Hwy 38 Bend	2300	34.1933	116.721	Juniperus occidentalis	F	modern	1931	1	0.502197
Hwy 38 Bend	2300	34.1933	116.721	Juniperus occidentalis	F	modern	1930	0.3	0.497601
Hwy 38 Bend	2300	34.1933	116.721	Juniperus occidentalis	F	modern	1929	0.6	0.48608
Hwy 38 Bend	2300	34.1933	116.721	Juniperus occidentalis	F	modern	1928	0.2	0.558305
Hwy 38 Bend	2300	34.1933	116.721	Juniperus occidentalis	F	modern	1927	0.7	0.523774
Hwy 38 Bend	2300	34.1933	116.721	Juniperus occidentalis	F	modern	1926	0.8	0.534358
Hwy 38 Bend	2300	34.1933	116.721	Juniperus occidentalis	F	modern	1925	1.2	0.543105
Hwy 38 Bend	2300	34.1933	116.721	Juniperus occidentalis	F	modern	1924	0.8	0.582279
Hwy 38 Bend	2300	34.1933	116.721	Juniperus occidentalis	F	modern	1923	0.9	0.561531
Hwy 38 Bend	2300	34.1933	116.721	Juniperus occidentalis	F	modern	1922	1	0.572133
Hwy 38 Bend	2300	34.1933	116.721	Juniperus occidentalis	F	modern	1921	1	0.573055
Hwy 38 Bend	2300	34.1933	116.721	Juniperus occidentalis	F	modern	1920	0.9	0.521014
Hwy 38 Bend	2300	34.1933	116.721	Juniperus occidentalis	F	modern	1919	1.5	0.505357
Hwy 38 Bend	2300	34.1933	116.721	Juniperus occidentalis	F	modern	1918	0.7	0.58779
Hwy 38 Bend	2300	34.1933	116.721	Juniperus occidentalis	F	modern	1917	1.6	0.568421
Hwy 38 Bend	2300	34.1933	116.721	Juniperus occidentalis	F	modern	1916	2.6	0.529733
Hwy 38 Bend	2300	34.1933	116.721	Juniperus occidentalis	F	modern	1915	2.1	0.574876
Hwy 38 Bend	2300	34.1933	116.721	Juniperus occidentalis	F	modern	1914	2.6	0.605791
Hwy 38 Bend	2300	34.1933	116.721	Juniperus occidentalis	F	modern	1913	3.2	0.578104
Hwy 38 Bend	2300	34.1933	116.721	Juniperus occidentalis	F	modern	1912	2.9	0.558282
Hwy 38 Bend	2300	34.1933	116.721	Juniperus occidentalis	F	modern	1911	2.4	0.515932
Hwy 38 Bend	2300	34.1933	116.721	Juniperus occidentalis	F	modern	1910	2.3	0.500301
Hwy 38 Bend	2300	34.1933	116.721	Juniperus occidentalis	F	modern	1909	0.5	0.475409
Hwy 38 Bend	2300	34.1933	116.721	Juniperus occidentalis	F	modern	1908	1.8	0.550812
Hwy 38 Bend	2300	34.1933	116.721	Juniperus occidentalis	F	modern	1907	1.3	0.502966
Hwy 38 Bend	2300	34.1933	116.721	Juniperus occidentalis	F	modern	1906	2	0.527336
Hwy 38 Bend	2300	34.1933	116.721	Juniperus occidentalis	F	modern	1905	0.5	0.474032
Hwy 38 Bend	2300	34.1933	116.721	Juniperus occidentalis	F	modern	1904	0.3	0.492858
Hwy 38 Bend	2300	34.1933	116.721	Juniperus occidentalis	F	modern	1903	0.4	0.578462
Hwy 38 Bend	2300	34.1933	116.721	Juniperus occidentalis	F	modern	1902	1.4	0.550812
Hwy 38 Bend	2300	34.1933	116.721	Juniperus occidentalis	F	modern	1901	0.5	0.519517
Hwy 38 Bend	2300	34.1933	116.721	Juniperus occidentalis	F	modern	1900	1.4	0.529177
Hwy 38 Bend	2300	34.1933	116.721	Juniperus occidentalis	F	modern	1899	1.4	0.552209
Hwy 38 Bend	2300	34.1933	116.721	Juniperus occidentalis	F	modern	1898	0.9	0.572023
Hwy 38 Bend	2300	34.1933	116.721	Juniperus occidentalis	F	modern	1897	1.8	0.554052
Hwy 38 Bend	2300	34.1933	116.721	Juniperus occidentalis	F	modern	1896	2	0.531032
Hwy 38 Bend	2300	34.1933	116.721	Juniperus occidentalis	F	modern	1895	1.8	0.488279
Hwy 38 Bend	2300	34.1933	116.721	Juniperus occidentalis	F	modern	1894	2.2	0.480472
Hwy 38 Bend	2300	34.1933	116.721	Juniperus occidentalis	F	modern	1893	1.8	0.537475
Hwy 38 Bend	2300	34.1933	116.721	Juniperus occidentalis	F	modern	1892	1.3	0.447898
Hwy 38 Bend	2300	34.1933	116.721	Juniperus occidentalis	F	modern	1891	0.9	0.484145
Hwy 38 Bend	2300	34.1933	116.721	Juniperus occidentalis	F	modern	1890	0.5	0.44744
Hwy 38 Bend	2300	34.1933	116.721	Juniperus occidentalis	F	modern	1889	0.5	0.473087
Hwy 38 Bend	2300	34.1933	116.721	Juniperus occidentalis	F	modern	1888	0.2	0.450151
Hwy 38 Bend	2300	34.1933	116.721	Juniperus occidentalis	F	modern	1887	0.4	0.470792
Hwy 38 Bend	2300	34.1933	116.721	Juniperus occidentalis	F	modern	1886	0.3	0.481349
Hwy 38 Bend	2300	34.1933	116.721	Juniperus occidentalis	F	modern	1885	0.3	0.507993
Hwy 38 Bend	2300	34.1933	116.721	Juniperus occidentalis	F	modern	1884	0.1	0.51259
Hwy 38 Bend	2300	34.1933	116.721	Juniperus occidentalis	F	modern	1883	0.6	0.497424
Hwy 38 Bend	2300	34.1933	116.721	Juniperus occidentalis	F	modern	1882	0.3	0.482267
Hwy 38 Bend	2300	34.1933	116.721	Juniperus occidentalis	F	modern	1881	0.5	0.470792
Hwy 38 Bend	2300	34.1933	116.721	Juniperus occidentalis	F	modern	1880	0.2	0.477217
Hwy 38 Bend	2300	34.1933	116.721	Juniperus occidentalis	F	modern	1879	0.6	0.484563
Hwy 38 Bend	2300	34.1933	116.721	Juniperus occidentalis	F	modern	1878	0.2	0.440525
Hwy 38 Bend	2300	34.1933	116.721	Juniperus occidentalis	F	modern	1877	0.6	0.462533
Hwy 38 Bend	2300	34.1933	116.721	Juniperus occidentalis	F	modern	1876	0.4	0.516268
Hwy 38 Bend	2300	34.1933	116.721	Juniperus occidentalis	F	modern	1875	0.4	0.474004
Hwy 38 Bend	2300	34.1933	116.721	Juniperus occidentalis	F	modern	1874	0.3	0.544796
Hwy 38 Bend	2300	34.1933	116.721	Juniperus occidentalis	F	modern	1873	1	0.572437
Hwy 38 Bend	2300	34.1933	116.721	Juniperus occidentalis	F	modern	1872	0.8	0.485941
Hwy 38 Bend	2300	34.1933	116.721	Juniperus occidentalis	F	modern	1871	0.8	0.490992
Hwy 38 Bend	2300	34.1933	116.721	Juniperus occidentalis	F	modern	1870	0.6	0.497883
Hwy 38 Bend	2300	34.1933	116.721	Juniperus occidentalis	F	modern	1869	0.5	0.518969
Hwy 38 Bend	2300	34.1933	116.721	Juniperus occidentalis	F	modern	1868	1	0.530008
Hwy 38 Bend	2300	34.1933	116.721	Juniperus occidentalis	F	modern	1867	0.6	0.530468
Hwy 38 Bend	2300	34.1933	116.721	Juniperus occidentalis	F	modern	1866	0.3	0.490018
Hwy 38 Bend	2300	34.1933	116.721	Juniperus occidentalis	F	modern	1865	0.5	0.469361
Hwy 38 Bend	2300	34.1933	116.721	Juniperus occidentalis	F	modern	1864	0.5	0.496448
Hwy 38 Bend	2300	34.1933	116.721	Juniperus occidentalis	F	modern	1863	0.3	0.524488
Hwy 38 Bend	2300	34.1933	116.721	Juniperus occidentalis	F	modern	1862	1	0.534609
Hwy 38 Bend	2300	34.1933	116.721	Juniperus occidentalis	F	modern	1861	0.8	0.538751
Hwy 38 Bend	2300	34.1933	116.721	Juniperus occidentalis	F	modern	1860	1.4	0.524028
Hwy 38 Bend	2300	34.1933	116.721	Juniperus occidentalis	F	modern	1859	1.5	0.506083
Hwy 38 Bend	2300	34.1933	116.721	Juniperus occidentalis	F	modern	1858	0.5	0.512058
Hwy 38 Bend	2300	34.1933	116.721	Juniperus occidentalis	F	modern	1857	1.5	0.523093
Hwy 38 Bend	2300	34.1933	116.721	Juniperus occidentalis	F	modern	1856	1.5	0.492759
Hwy 38 Bend	2300	34.1933	116.721	Juniperus occidentalis	F	modern	1855	1.6	0.493678
Hwy 38 Bend	2300	34.1933	116.721	Juniperus occidentalis	F	modern	1854	0.3	0.474854
Hwy 38 Bend	2300	34.1933	116.721	Juniperus occidentalis	F	modern	1853	0.9	0.471642
Hwy 38 Bend	2300	34.1933	116.721	Juniperus occidentalis	F	modern	1852	0.6	0.502407
Hwy 38 Bend	2300	34.1933	116.721	Juniperus occidentalis	F	modern	1851	0.8	0.558074
Hwy 38 Bend	2300	34.1933	116.721	Juniperus occidentalis	F	modern	1850	0.8	0.529073
Hwy 38 Bend	2300	34.1933	116.721	Juniperus occidentalis	F	modern	1849	0.8	0.529526
Hwy 38 Bend	2300	34.1933	116.721	Juniperus occidentalis	F	modern	1848	0.9	0.506535
Hwy 38 Bend	2300	34.1933	116.721	Juniperus occidentalis	F	modern	1847	1.2	0.532746
Hwy 38 Bend	2300	34.1933	116.721	Juniperus occidentalis	F	modern	1846	1.1	0.511132
Hwy 38 Bend	2300	34.1933	116.721	Juniperus occidentalis	F	modern	1845	0.8	0.545633
Hwy 38 Bend	2300	34.1933	116.721	Juniperus occidentalis	F	modern	1844	1.1	0.508833
Hwy 38 Bend	2300	34.1933	116.721	Juniperus occidentalis	F	modern	1843	1.7	0.540569
Hwy 38 Bend	2300	34.1933	116.721	Juniperus occidentalis	F	modern	1842	1.1	0.465212
Hwy 38 Bend	2300	34.1933	116.721	Juniperus occidentalis	F	modern	1841	1.2	0.563134
Hwy 38 Bend	2300	34.1933	116.721	Juniperus occidentalis	F	modern	1840	1.3	0.521706
Hwy 38 Bend	2300	34.1933	116.721	Juniperus occidentalis	F	modern	1839	1	0.588998
Hwy 38 Bend	2300	34.1933	116.721	Juniperus occidentalis	F	modern	1838	0.8	0.533251
Hwy 38 Bend	2300	34.1933	116.721	Juniperus occidentalis	F	modern	1837	0.9	0.490039
Hwy 38 Bend	2300	34.1933	116.721	Juniperus occidentalis	F	modern	1836	0.6	0.495091
Hwy 38 Bend	2300	34.1933	116.721	Juniperus occidentalis	F	modern	1835	0.6	0.52451
Hwy 38 Bend	2300	34.1933	116.721	Juniperus occidentalis	F	modern	1834	0.6	0.571015
Hwy 38 Bend	2300	34.1933	116.721	Juniperus occidentalis	F	modern	1833	0.6	0.542456
Hwy 38 Bend	2300	34.1933	116.721	Juniperus occidentalis	F	modern	1832	0.5	0.52129
Hwy 38 Bend	2300	34.1933	116.721	Juniperus occidentalis	F	modern	1831	0.9	0.452411
Hwy 38 Bend	2300	34.1933	116.721	Juniperus occidentalis	F	modern	1830	0.5	0.499226
Hwy 38 Bend	2300	34.1933	116.721	Juniperus occidentalis	F	modern	1829	0.8	0.490491
Hwy 38 Bend	2300	34.1933	116.721	Juniperus occidentalis	F	modern	1828	1	0.485899
Hwy 38 Bend	2300	34.1933	116.721	Juniperus occidentalis	F	modern	1827	0.4	0.535084
Hwy 38 Bend	2300	34.1933	116.721	Juniperus occidentalis	F	modern	1826	0.9	0.514845
Hwy 38 Bend	2300	34.1933	116.721	Juniperus occidentalis	F	modern	1825	0.3	0.518984
Hwy 38 Bend	2300	34.1933	116.721	Juniperus occidentalis	F	modern	1824	0.6	0.548894
Hwy 38 Bend	2300	34.1933	116.721	Juniperus occidentalis	F	modern	1823	0.4	0.587606
Hwy 38 Bend	2300	34.1933	116.721	Juniperus occidentalis	F	modern	1822	0.5	0.571468
Hwy 38 Bend	2300	34.1933	116.721	Juniperus occidentalis	F	modern	1821	0.2	0.54429
Hwy 38 Bend	2300	34.1933	116.721	Juniperus occidentalis	F	modern	1820	0.5	0.534164
Hwy 38 Bend	2300	34.1933	116.721	Juniperus occidentalis	F	modern	1819	0.5	0.558566
Hwy 38 Bend	2300	34.1933	116.721	Juniperus occidentalis	F	modern	1818	0.6	0.511168
Hwy 38 Bend	2300	34.1933	116.721	Juniperus occidentalis	F	modern	1817	0.4	0.504273
Hwy 38 Bend	2300	34.1933	116.721	Juniperus occidentalis	F	modern	1816	0.2	0.521283
Hwy 38 Bend	2300	34.1933	116.721	Juniperus occidentalis	F	modern	1815	0.3	0.524963
Hwy 38 Bend	2300	34.1933	116.721	Juniperus occidentalis	F	modern	1814	0.3	0.512087
Hwy 38 Bend	2300	34.1933	116.721	Juniperus occidentalis	F	modern	1813	0.3	0.560408
Hwy 38 Bend	2300	34.1933	116.721	Juniperus occidentalis	F	modern	1812	0.7	0.594526
Hwy 38 Bend	2300	34.1933	116.721	Juniperus occidentalis	F	modern	1811	0.8	0.561791
Hwy 38 Bend	2300	34.1933	116.721	Juniperus occidentalis	F	modern	1810	0.6	0.541528
Hwy 38 Bend	2300	34.1933	116.721	Juniperus occidentalis	F	modern	1809	0.6	0.533704
Hwy 38 Bend	2300	34.1933	116.721	Juniperus occidentalis	F	modern	1808	1	0.516225
Hwy 38 Bend	2300	34.1933	116.721	Juniperus occidentalis	F	modern	1807	0.3	0.556263
Hwy 38 Bend	2300	34.1933	116.721	Juniperus occidentalis	F	modern	1806	0.8	0.516685
Hwy 38 Bend	2300	34.1933	116.721	Juniperus occidentalis	F	modern	1805	0.7	0.582994
Hwy 38 Bend	2300	34.1933	116.721	Juniperus occidentalis	F	modern	1804	0.7	0.597295
Hwy 38 Bend	2300	34.1933	116.721	Juniperus occidentalis	F	modern	1803	0.9	0.524043
Hwy 38 Bend	2300	34.1933	116.721	Juniperus occidentalis	F	modern	1802	0.6	0.537385
Hwy 38 Bend	2300	34.1933	116.721	Juniperus occidentalis	F	modern	1801	0.6	0.546131
Hwy 38 Bend	2300	34.1933	116.721	Juniperus occidentalis	F	modern	1800	0.5	0.516108
Littlerock Reservoir	1045	34.1896	117.437	Juniperus californica	G	modern	2009	0.3	0.56648
Littlerock Reservoir	1045	34.1896	117.437	Juniperus californica	G	modern	2008	0.7	0.567007
Littlerock Reservoir	1045	34.1896	117.437	Juniperus californica	G	modern	2007	0.4	0.55532
Littlerock Reservoir	1045	34.1896	117.437	Juniperus californica	G	modern	2006	0.8	0.511114
Littlerock Reservoir	1045	34.1896	117.437	Juniperus californica	G	modern	2005	0.9	0.54497
Littlerock Reservoir	1045	34.1896	117.437	Juniperus californica	G	modern	2004	0.6	0.535081
Littlerock Reservoir	1045	34.1896	117.437	Juniperus californica	G	modern	2003	1.1	0.544504
Littlerock Reservoir	1045	34.1896	117.437	Juniperus californica	G	modern	2002	0.3	0.564842
Littlerock Reservoir	1045	34.1896	117.437	Juniperus californica	G	modern	2001	0.6	0.548506
Littlerock Reservoir	1045	34.1896	117.437	Juniperus californica	G	modern	2000	0.4	0.567058
Littlerock Reservoir	1045	34.1896	117.437	Juniperus californica	G	modern	1999	2.4	0.523063
Littlerock Reservoir	1045	34.1896	117.437	Juniperus californica	G	modern	1998	1.2	0.551696
Littlerock Reservoir	1045	34.1896	117.437	Juniperus californica	G	modern	1997	0.7	0.564396
Littlerock Reservoir	1045	34.1896	117.437	Juniperus californica	G	modern	1996	0.3	0.572883
Littlerock Reservoir	1045	34.1896	117.437	Juniperus californica	G	modern	1995	1.6	0.560418
Littlerock Reservoir	1045	34.1896	117.437	Juniperus californica	G	modern	1994	0.5	0.518756
Littlerock Reservoir	1045	34.1896	117.437	Juniperus californica	G	modern	1993	1.1	0.545899
Littlerock Reservoir	1045	34.1896	117.437	Juniperus californica	G	modern	1992	0.6	0.566745
Littlerock Reservoir	1045	34.1896	117.437	Juniperus californica	G	modern	1991	4.2	0.537901
Littlerock Reservoir	1045	34.1896	117.437	Juniperus californica	G	modern	1990	0.9	0.533975
Littlerock Reservoir	1045	34.1896	117.437	Juniperus californica	G	modern	1989	1.4	0.559897
Littlerock Reservoir	1045	34.1896	117.437	Juniperus californica	G	modern	1988	0.9	0.522986
Littlerock Reservoir	1045	34.1896	117.437	Juniperus californica	G	modern	1987	0.7	0.539782
Littlerock Reservoir	1045	34.1896	117.437	Juniperus californica	G	modern	1986	0.2	0.551381
Littlerock Reservoir	1045	34.1896	117.437	Juniperus californica	G	modern	1985	0.8	0.553017
Littlerock Reservoir	1045	34.1896	117.437	Juniperus californica	G	modern	1984	0.9	0.553998
Littlerock Reservoir	1045	34.1896	117.437	Juniperus californica	G	modern	1983	0.3	0.577984
Littlerock Reservoir	1045	34.1896	117.437	Juniperus californica	G	modern	1982	3.2	0.550063
Littlerock Reservoir	1045	34.1896	117.437	Juniperus californica	G	modern	1981	1	0.587649
Littlerock Reservoir	1045	34.1896	117.437	Juniperus californica	G	modern	1980	0.4	0.577687
Littlerock Reservoir	1045	34.1896	117.437	Juniperus californica	G	modern	1979	2	0.571053
Littlerock Reservoir	1045	34.1896	117.437	Juniperus californica	G	modern	1978	0.5	0.611602
Littlerock Reservoir	1045	34.1896	117.437	Juniperus californica	G	modern	1977	1.8	0.567459
Littlerock Reservoir	1045	34.1896	117.437	Juniperus californica	G	modern	1976	0.6	0.579945
Littlerock Reservoir	1045	34.1896	117.437	Juniperus californica	G	modern	1975	0.6	0.544194
Littlerock Reservoir	1045	34.1896	117.437	Juniperus californica	G	modern	1974	0.7	0.55859
Littlerock Reservoir	1045	34.1896	117.437	Juniperus californica	G	modern	1973	0.6	0.536585
Littlerock Reservoir	1045	34.1896	117.437	Juniperus californica	G	modern	1972	0.5	0.570906
Littlerock Reservoir	1045	34.1896	117.437	Juniperus californica	G	modern	1971	1.1	0.526224
Littlerock Reservoir	1045	34.1896	117.437	Juniperus californica	G	modern	1970	1.5	0.527446
Littlerock Reservoir	1045	34.1896	117.437	Juniperus californica	G	modern	1969	1.2	0.507263
Littlerock Reservoir	1045	34.1896	117.437	Juniperus californica	G	modern	1968	1.7	0.498129
Littlerock Reservoir	1045	34.1896	117.437	Juniperus californica	G	modern	1967	0.8	0.525512
Littlerock Reservoir	1045	34.1896	117.437	Juniperus californica	G	modern	1966	1.1	0.535029
Littlerock Reservoir	1045	34.1896	117.437	Juniperus californica	G	modern	1965	1.1	0.524462
Littlerock Reservoir	1045	34.1896	117.437	Juniperus californica	G	modern	1964	1.1	0.52939
Littlerock Reservoir	1045	34.1896	117.437	Juniperus californica	G	modern	1963	1.7	0.551847
Littlerock Reservoir	1045	34.1896	117.437	Juniperus californica	G	modern	1962	4.5	0.552447
Littlerock Reservoir	1045	34.1896	117.437	Juniperus californica	G	modern	1961	7.9	0.523942
Littlerock Reservoir	1045	34.1896	117.437	Juniperus californica	G	modern	1960	2.1	0.539679
Littlerock Reservoir	1045	34.1896	117.437	Juniperus californica	G	modern	1959	0.3	0.528319
Littlerock Reservoir	1045	34.1896	117.437	Juniperus californica	G	modern	1958	0.3	0.555949
Littlerock Reservoir	1045	34.1896	117.437	Juniperus californica	G	modern	1957	3.5	0.4957
Littlerock Reservoir	1045	34.1896	117.437	Juniperus californica	G	modern	1956	0.8	0.505888
Littlerock Reservoir	1045	34.1896	117.437	Juniperus californica	G	modern	1955	0.8	0.515797
Littlerock Reservoir	1045	34.1896	117.437	Juniperus californica	G	modern	1954	3	0.477184
Littlerock Reservoir	1045	34.1896	117.437	Juniperus californica	H	modern	2009	1.3	0.528179
Littlerock Reservoir	1045	34.1896	117.437	Juniperus californica	H	modern	2008	0.7	0.533647
Littlerock Reservoir	1045	34.1896	117.437	Juniperus californica	H	modern	2007	1.2	0.503978
Littlerock Reservoir	1045	34.1896	117.437	Juniperus californica	H	modern	2006	1.6	0.541541
Littlerock Reservoir	1045	34.1896	117.437	Juniperus californica	H	modern	2005	1	0.520738
Littlerock Reservoir	1045	34.1896	117.437	Juniperus californica	H	modern	2004	1.1	0.534161
Littlerock Reservoir	1045	34.1896	117.437	Juniperus californica	H	modern	2003	1.8	0.558925
Littlerock Reservoir	1045	34.1896	117.437	Juniperus californica	H	modern	2002	0.8	0.558886
Littlerock Reservoir	1045	34.1896	117.437	Juniperus californica	H	modern	2001	1.6	0.554849
Littlerock Reservoir	1045	34.1896	117.437	Juniperus californica	H	modern	2000	0.8	0.518452
Littlerock Reservoir	1045	34.1896	117.437	Juniperus californica	H	modern	1999	0.8	0.515923
Littlerock Reservoir	1045	34.1896	117.437	Juniperus californica	H	modern	1998	0.7	0.513162
Littlerock Reservoir	1045	34.1896	117.437	Juniperus californica	H	modern	1997	0.8	0.522366
Littlerock Reservoir	1045	34.1896	117.437	Juniperus californica	H	modern	1996	0.4	0.515463
Littlerock Reservoir	1045	34.1896	117.437	Juniperus californica	H	modern	1995	0.5	0.54309
Littlerock Reservoir	1045	34.1896	117.437	Juniperus californica	H	modern	1994	1.5	0.523747
Littlerock Reservoir	1045	34.1896	117.437	Juniperus californica	H	modern	1993	1.7	0.498443
Littlerock Reservoir	1045	34.1896	117.437	Juniperus californica	H	modern	1992	1	0.502122
Littlerock Reservoir	1045	34.1896	117.437	Juniperus californica	H	modern	1991	0.7	0.512242
Littlerock Reservoir	1045	34.1896	117.437	Juniperus californica	H	modern	1990	1.8	0.484652
Littlerock Reservoir	1045	34.1896	117.437	Juniperus californica	H	modern	1989	1.7	0.516603
Littlerock Reservoir	1045	34.1896	117.437	Juniperus californica	H	modern	1988	1.6	0.495451
Littlerock Reservoir	1045	34.1896	117.437	Juniperus californica	H	modern	1987	2	0.525806
Littlerock Reservoir	1045	34.1896	117.437	Juniperus californica	H	modern	1986	2.8	0.503266
Littlerock Reservoir	1045	34.1896	117.437	Juniperus californica	H	modern	1985	0.4	0.539156
Littlerock Reservoir	1045	34.1896	117.437	Juniperus californica	H	modern	1984	2.9	0.540999
Littlerock Reservoir	1045	34.1896	117.437	Juniperus californica	H	modern	1983	1	0.554358
Littlerock Reservoir	1045	34.1896	117.437	Juniperus californica	H	modern	1982	3.3	0.522584
Littlerock Reservoir	1045	34.1896	117.437	Juniperus californica	H	modern	1981	3.7	0.538235
Littlerock Reservoir	1045	34.1896	117.437	Juniperus californica	H	modern	1980	0.3	0.589869
Littlerock Reservoir	1045	34.1896	117.437	Juniperus californica	H	modern	1979	4.5	0.574533
Littlerock Reservoir	1045	34.1896	117.437	Juniperus californica	H	modern	1978	3.6	0.539051
Littlerock Reservoir	1045	34.1896	117.437	Juniperus californica	H	modern	1977	1.5	0.530305
Littlerock Reservoir	1045	34.1896	117.437	Juniperus californica	H	modern	1976	2.7	0.574994
Littlerock Reservoir	1045	34.1896	117.437	Juniperus californica	H	modern	1975	0.5	0.598065
Littlerock Reservoir	1045	34.1896	117.437	Juniperus californica	H	modern	1974	2.3	0.562085
Littlerock Reservoir	1045	34.1896	117.437	Juniperus californica	H	modern	1973	4.2	0.565773
Littlerock Reservoir	1045	34.1896	117.437	Juniperus californica	H	modern	1972	5	0.54642
Littlerock Reservoir	1045	34.1896	117.437	Juniperus californica	H	modern	1971	2.3	0.543656
Littlerock Reservoir	1045	34.1896	117.437	Juniperus californica	H	modern	1970	2.9	0.499029
Littlerock Reservoir	1045	34.1896	117.437	Juniperus californica	H	modern	1969	0.6	0.517852
Littlerock Reservoir	1045	34.1896	117.437	Juniperus californica	H	modern	1968	3.4	0.520612
Littlerock Reservoir	1045	34.1896	117.437	Juniperus californica	H	modern	1967	1.8	0.532576
Littlerock Reservoir	1045	34.1896	117.437	Juniperus californica	H	modern	1966	2.5	0.569429
Littlerock Reservoir	1045	34.1896	117.437	Juniperus californica	H	modern	1965	0.3	0.501758
Littlerock Reservoir	1045	34.1896	117.437	Juniperus californica	H	modern	1964	0.7	0.506355
Littlerock Reservoir	1045	34.1896	117.437	Juniperus californica	H	modern	1963	0.4	0.477869
Littlerock Reservoir	1045	34.1896	117.437	Juniperus californica	H	modern	1962	0.6	0.486595
Littlerock Reservoir	1045	34.1896	117.437	Juniperus californica	H	modern	1961	0.5	0.473737
Littlerock Reservoir	1045	34.1896	117.437	Juniperus californica	H	modern	1960	1	0.503597
Littlerock Reservoir	1045	34.1896	117.437	Juniperus californica	H	modern	1959	1.9	0.483359
Mt. Emma Rd	1340	34.4822	118.067	Juniperus californica	J	modern	2009	0.9	0.460249
Mt. Emma Rd	1340	34.4822	118.067	Juniperus californica	J	modern	2008	0.7	0.493809
Mt. Emma Rd	1340	34.4822	118.067	Juniperus californica	J	modern	2007	1	0.571695
Mt. Emma Rd	1340	34.4822	118.067	Juniperus californica	J	modern	2006	1.9	0.485069
Mt. Emma Rd	1340	34.4822	118.067	Juniperus californica	J	modern	2005	1.1	0.462087
Mt. Emma Rd	1340	34.4822	118.067	Juniperus californica	J	modern	2004	1.7	0.515903
Mt. Emma Rd	1340	34.4822	118.067	Juniperus californica	J	modern	2003	2.1	0.530645
Mt. Emma Rd	1340	34.4822	118.067	Juniperus californica	J	modern	2002	2.2	0.487906
Mt. Emma Rd	1340	34.4822	118.067	Juniperus californica	J	modern	2001	0.6	0.513209
Mt. Emma Rd	1340	34.4822	118.067	Juniperus californica	J	modern	2000	0.5	0.465871
Mt. Emma Rd	1340	34.4822	118.067	Juniperus californica	J	modern	1999	0.5	0.465631
Mt. Emma Rd	1340	34.4822	118.067	Juniperus californica	J	modern	1998	1.9	0.475965
Mt. Emma Rd	1340	34.4822	118.067	Juniperus californica	J	modern	1997	0.7	0.44095
Mt. Emma Rd	1340	34.4822	118.067	Juniperus californica	J	modern	1996	1.1	0.395603
Mt. Emma Rd	1340	34.4822	118.067	Juniperus californica	J	modern	1995	0.6	0.421736
Mt. Emma Rd	1340	34.4822	118.067	Juniperus californica	J	modern	1994	2.1	0.413867
Mt. Emma Rd	1340	34.4822	118.067	Juniperus californica	J	modern	1993	1.5	0.413867
Mt. Emma Rd	1340	34.4822	118.067	Juniperus californica	J	modern	1992	2.7	0.463535
Mt. Emma Rd	1340	34.4822	118.067	Juniperus californica	J	modern	1991	1.9	0.501508
Mt. Emma Rd	1340	34.4822	118.067	Juniperus californica	J	modern	1990	0.9	0.480782
Mt. Emma Rd	1340	34.4822	118.067	Juniperus californica	J	modern	1989	0.4	0.505559
Mt. Emma Rd	1340	34.4822	118.067	Juniperus californica	J	modern	1988	1.4	0.476849
Mt. Emma Rd	1340	34.4822	118.067	Juniperus californica	J	modern	1987	2	0.493206
Mt. Emma Rd	1340	34.4822	118.067	Juniperus californica	J	modern	1986	1.5	0.49221
Mt. Emma Rd	1340	34.4822	118.067	Juniperus californica	J	modern	1985	1.3	0.523568
Mt. Emma Rd	1340	34.4822	118.067	Juniperus californica	J	modern	1984	0.4	0.472383
Mt. Emma Rd	1340	34.4822	118.067	Juniperus californica	J	modern	1983	4.1	0.469592
Mt. Emma Rd	1340	34.4822	118.067	Juniperus californica	J	modern	1982	1.9	0.431155
Mt. Emma Rd	1340	34.4822	118.067	Juniperus californica	J	modern	1981	1.4	0.472005
Mt. Emma Rd	1340	34.4822	118.067	Juniperus californica	J	modern	1980	2.2	0.391101
Mt. Emma Rd	1340	34.4822	118.067	Juniperus californica	J	modern	1979	0.7	0.404376
Mt. Emma Rd	1340	34.4822	118.067	Juniperus californica	J	modern	1978	0.8	0.370974
Mt. Emma Rd	1340	34.4822	118.067	Juniperus californica	J	modern	1977	1.9	0.473626
Mt. Emma Rd	1340	34.4822	118.067	Juniperus californica	J	modern	1976	2.7	0.404376
Mt. Emma Rd	1340	34.4822	118.067	Juniperus californica	J	modern	1975	1.2	0.413994
Mt. Emma Rd	1340	34.4822	118.067	Juniperus californica	J	modern	1974	0.7	0.452966
Mt. Emma Rd	1340	34.4822	118.067	Juniperus californica	J	modern	1973	3	0.39934
Mt. Emma Rd	1340	34.4822	118.067	Juniperus californica	J	modern	1972	1.6	0.435994
Mt. Emma Rd	1340	34.4822	118.067	Juniperus californica	J	modern	1971	1.9	0.47133
Mt. Emma Rd	1340	34.4822	118.067	Juniperus californica	J	modern	1970	2.2	0.423866
Mt. Emma Rd	1340	34.4822	118.067	Juniperus californica	J	modern	1969	1.3	0.441282
Mt. Emma Rd	1340	34.4822	118.067	Juniperus californica	J	modern	1968	0.5	0.400513
Mt. Emma Rd	1340	34.4822	118.067	Juniperus californica	J	modern	1967	0.7	0.361188
Mt. Emma Rd	1340	34.4822	118.067	Juniperus californica	J	modern	1966	1	0.37947
Mt. Emma Rd	1340	34.4822	118.067	Juniperus californica	J	modern	1965	0.9	0.392276
Mt. Emma Rd	1340	34.4822	118.067	Juniperus californica	J	modern	1964	1	0.411957
Mt. Emma Rd	1340	34.4822	118.067	Juniperus californica	J	modern	1963	1.6	0.420659
Mt. Emma Rd	1340	34.4822	118.067	Juniperus californica	J	modern	1962	1.2	0.423408
Mt. Emma Rd	1340	34.4822	118.067	Juniperus californica	J	modern	1961	1.4	0.442658
Mt. Emma Rd	1340	34.4822	118.067	Juniperus californica	J	modern	1960	1.3	0.466879
Mt. Emma Rd	1340	34.4822	118.067	Juniperus californica	J	modern	1959	1	0.430192
Mt. Emma Rd	1340	34.4822	118.067	Juniperus californica	J	modern	1958	1.5	0.404089
Mt. Emma Rd	1340	34.4822	118.067	Juniperus californica	J	modern	1957	1.3	0.412786
Mt. Emma Rd	1340	34.4822	118.067	Juniperus californica	J	modern	1956	1.3	0.463666
Mt. Emma Rd	1340	34.4822	118.067	Juniperus californica	J	modern	1955	2.8	0.435691
Mt. Emma Rd	1340	34.4822	118.067	Juniperus californica	J	modern	1954	0.6	0.477437
Mt. Emma Rd	1340	34.4822	118.067	Juniperus californica	J	modern	1953	2.3	0.479274
Mt. Emma Rd	1340	34.4822	118.067	Juniperus californica	J	modern	1952	1.8	0.491676
Mt. Emma Rd	1340	34.4822	118.067	Juniperus californica	J	modern	1951	2.4	0.472846
Mt. Emma Rd	1340	34.4822	118.067	Juniperus californica	J	modern	1950	1.3	0.489351
Mt. Emma Rd	1340	34.4822	118.067	Juniperus californica	J	modern	1949	0.9	0.497622
Mt. Emma Rd	1340	34.4822	118.067	Juniperus californica	J	modern	1948	1.2	0.48981
Mt. Emma Rd	1340	34.4822	118.067	Juniperus californica	J	modern	1947	0.9	0.515552
Mt. Emma Rd	1340	34.4822	118.067	Juniperus californica	J	modern	1946	1.1	0.493486
Mt. Emma Rd	1340	34.4822	118.067	Juniperus californica	J	modern	1945	1	0.498081
Mt. Emma Rd	1340	34.4822	118.067	Juniperus californica	J	modern	1944	0.6	0.404522
Mt. Emma Rd	1340	34.4822	118.067	Juniperus californica	J	modern	1943	1.1	0.465934
Mt. Emma Rd	1340	34.4822	118.067	Juniperus californica	J	modern	1942	0.4	0.444375
Mt. Emma Rd	1340	34.4822	118.067	Juniperus californica	J	modern	1941	1.2	0.450336
Mt. Emma Rd	1340	34.4822	118.067	Juniperus californica	J	modern	1940	0.7	0.495303
Mt. Emma Rd	1340	34.4822	118.067	Juniperus californica	J	modern	1939	0.3	0.468667
Mt. Emma Rd	1340	34.4822	118.067	Juniperus californica	J	modern	1938	0.9	0.409081
Mt. Emma Rd	1340	34.4822	118.067	Juniperus californica	J	modern	1937	0.3	0.439771
Mt. Emma Rd	1340	34.4822	118.067	Juniperus californica	J	modern	1936	0.6	0.467749
Mt. Emma Rd	1340	34.4822	118.067	Juniperus californica	J	modern	1935	0.5	0.487033
Mt. Emma Rd	1340	34.4822	118.067	Juniperus californica	J	modern	1934	0.4	0.382547
Mt. Emma Rd	1340	34.4822	118.067	Juniperus californica	J	modern	1933	0.3	0.400385
Mt. Emma Rd	1340	34.4822	118.067	Juniperus californica	J	modern	1932	0.2	0.429231
Mt. Emma Rd	1340	34.4822	118.067	Juniperus californica	J	modern	1931	0.2	0.466831
Mt. Emma Rd	1340	34.4822	118.067	Juniperus californica	J	modern	1930	0.5	0.475518
Mt. Emma Rd	1340	34.4822	118.067	Juniperus californica	J	modern	1929	0.9	0.484243
Mt. Emma Rd	1340	34.4822	118.067	Juniperus californica	J	modern	1928	0.8	0.480569
Mt. Emma Rd	1340	34.4822	118.067	Juniperus californica	J	modern	1927	0.5	0.484243
Mt. Emma Rd	1340	34.4822	118.067	Juniperus californica	J	modern	1926	0.6	0.501701
Mt. Emma Rd	1340	34.4822	118.067	Juniperus californica	J	modern	1925	0.5	0.499403
Mt. Emma Rd	1340	34.4822	118.067	Juniperus californica	J	modern	1924	1.6	0.508137
Mt. Emma Rd	1340	34.4822	118.067	Juniperus californica	J	modern	1923	1.2	0.525154
Mt. Emma Rd	1340	34.4822	118.067	Juniperus californica	J	modern	1922	0.9	0.49297
Mt. Emma Rd	1340	34.4822	118.067	Juniperus californica	J	modern	1921	0.6	0.495727
Mt. Emma Rd	1340	34.4822	118.067	Juniperus californica	J	modern	1920	0.7	0.510414
Mt. Emma Rd	1340	34.4822	118.067	Juniperus californica	J	modern	1919	1.2	0.523752
Mt. Emma Rd	1340	34.4822	118.067	Juniperus californica	J	modern	1918	0.7	0.512253
Mt. Emma Rd	1340	34.4822	118.067	Juniperus californica	J	modern	1917	1.1	0.5569
Mt. Emma Rd	1340	34.4822	118.067	Juniperus californica	J	modern	1916	1.6	0.520532
Mt. Emma Rd	1340	34.4822	118.067	Juniperus californica	J	modern	1915	1.3	0.543082
Mt. Emma Rd	1340	34.4822	118.067	Juniperus californica	J	modern	1914	2.3	0.545845
Mt. Emma Rd	1340	34.4822	118.067	Juniperus californica	J	modern	1913	0.9	0.47458
Mt. Emma Rd	1340	34.4822	118.067	Juniperus californica	J	modern	1912	1.4	0.461271
Mt. Emma Rd	1340	34.4822	118.067	Juniperus californica	K	modern	2009	0.7	0.526917
Mt. Emma Rd	1340	34.4822	118.067	Juniperus californica	K	modern	2008	1	0.553392
Mt. Emma Rd	1340	34.4822	118.067	Juniperus californica	K	modern	2007	2.1	0.53771
Mt. Emma Rd	1340	34.4822	118.067	Juniperus californica	K	modern	2006	0.5	0.50011
Mt. Emma Rd	1340	34.4822	118.067	Juniperus californica	K	modern	2005	1.6	0.543284
Mt. Emma Rd	1340	34.4822	118.067	Juniperus californica	K	modern	2004	2.1	0.565835
Mt. Emma Rd	1340	34.4822	118.067	Juniperus californica	K	modern	2003	2	0.558298
Mt. Emma Rd	1340	34.4822	118.067	Juniperus californica	K	modern	2002	1.8	0.583486
Mt. Emma Rd	1340	34.4822	118.067	Juniperus californica	K	modern	2001	1.7	0.577031
Mt. Emma Rd	1340	34.4822	118.067	Juniperus californica	K	modern	2000	1.2	0.607036
Mt. Emma Rd	1340	34.4822	118.067	Juniperus californica	K	modern	1999	3	0.588814
Mt. Emma Rd	1340	34.4822	118.067	Juniperus californica	K	modern	1998	0.7	0.58141
Mt. Emma Rd	1340	34.4822	118.067	Juniperus californica	K	modern	1997	0.8	0.539948
Mt. Emma Rd	1340	34.4822	118.067	Juniperus californica	K	modern	1996	0.3	0.52645
Mt. Emma Rd	1340	34.4822	118.067	Juniperus californica	K	modern	1995	0.7	0.512591
Mt. Emma Rd	1340	34.4822	118.067	Juniperus californica	K	modern	1994	0.7	0.565278
Mt. Emma Rd	1340	34.4822	118.067	Juniperus californica	K	modern	1993	0.4	0.546191
Mt. Emma Rd	1340	34.4822	118.067	Juniperus californica	K	modern	1992	1.1	0.565251
Mt. Emma Rd	1340	34.4822	118.067	Juniperus californica	K	modern	1991	0.3	0.566732
Mt. Emma Rd	1340	34.4822	118.067	Juniperus californica	K	modern	1990	0.2	0.555293
Mt. Emma Rd	1340	34.4822	118.067	Juniperus californica	K	modern	1989	0.4	0.545994
Mt. Emma Rd	1340	34.4822	118.067	Juniperus californica	K	modern	1988	1	0.548608
Mt. Emma Rd	1340	34.4822	118.067	Juniperus californica	K	modern	1987	0.4	0.553179
Mt. Emma Rd	1340	34.4822	118.067	Juniperus californica	K	modern	1986	0.1	0.538535
Mt. Emma Rd	1340	34.4822	118.067	Juniperus californica	K	modern	1985	0.8	0.501357
Mt. Emma Rd	1340	34.4822	118.067	Juniperus californica	K	modern	1984	0.3	0.494038
Mt. Emma Rd	1340	34.4822	118.067	Juniperus californica	K	modern	1983	0.8	0.494949
Mt. Emma Rd	1340	34.4822	118.067	Juniperus californica	K	modern	1982	0.7	0.505482
Mt. Emma Rd	1340	34.4822	118.067	Juniperus californica	K	modern	1981	0.7	0.498191
Mt. Emma Rd	1340	34.4822	118.067	Juniperus californica	K	modern	1980	0.9	0.517165
Mt. Emma Rd	1340	34.4822	118.067	Juniperus californica	K	modern	1979	0.5	0.563618
Mt. Emma Rd	1340	34.4822	118.067	Juniperus californica	K	modern	1978	0.9	0.552371
Mt. Emma Rd	1340	34.4822	118.067	Juniperus californica	K	modern	1977	0.5	0.523354
Mt. Emma Rd	1340	34.4822	118.067	Juniperus californica	K	modern	1976	0.3	0.52551
Mt. Emma Rd	1340	34.4822	118.067	Juniperus californica	K	modern	1975	0.7	0.580811
Mt. Emma Rd	1340	34.4822	118.067	Juniperus californica	K	modern	1974	1	0.558965
Mt. Emma Rd	1340	34.4822	118.067	Juniperus californica	K	modern	1973	0.8	0.547658
Mt. Emma Rd	1340	34.4822	118.067	Juniperus californica	K	modern	1972	0.7	0.605897
Mt. Emma Rd	1340	34.4822	118.067	Juniperus californica	K	modern	1971	0.6	0.590324
Mt. Emma Rd	1340	34.4822	118.067	Juniperus californica	K	modern	1970	1	0.582139
Mt. Emma Rd	1340	34.4822	118.067	Juniperus californica	K	modern	1969	0.7	0.625429
Mt. Emma Rd	1340	34.4822	118.067	Juniperus californica	K	modern	1968	1	0.599878
Mt. Emma Rd	1340	34.4822	118.067	Juniperus californica	K	modern	1967	1.1	0.57422
Mt. Emma Rd	1340	34.4822	118.067	Juniperus californica	K	modern	1966	0.8	0.583267
Mt. Emma Rd	1340	34.4822	118.067	Juniperus californica	K	modern	1965	0.8	0.628928
Mt. Emma Rd	1340	34.4822	118.067	Juniperus californica	K	modern	1964	0.9	0.568477
Mt. Emma Rd	1340	34.4822	118.067	Juniperus californica	K	modern	1963	0.3	0.563208
Mt. Emma Rd	1340	34.4822	118.067	Juniperus californica	K	modern	1962	0.8	0.56709
Mt. Emma Rd	1340	34.4822	118.067	Juniperus californica	K	modern	1961	0.3	0.594929
Mt. Emma Rd	1340	34.4822	118.067	Juniperus californica	K	modern	1960	0.8	0.574873
Mt. Emma Rd	1340	34.4822	118.067	Juniperus californica	K	modern	1959	0.6	0.592007
Mt. Emma Rd	1340	34.4822	118.067	Juniperus californica	K	modern	1958	0.7	0.533234
Mt. Emma Rd	1340	34.4822	118.067	Juniperus californica	K	modern	1957	0.4	0.557493
Mt. Emma Rd	1340	34.4822	118.067	Juniperus californica	K	modern	1956	0.4	0.560743
Mt. Emma Rd	1340	34.4822	118.067	Juniperus californica	K	modern	1955	0.4	0.51729
Mt. Emma Rd	1340	34.4822	118.067	Juniperus californica	K	modern	1954	0.2	0.567709
Mt. Emma Rd	1340	34.4822	118.067	Juniperus californica	K	modern	1953	0.5	0.60372
Mt. Emma Rd	1340	34.4822	118.067	Juniperus californica	K	modern	1952	0.7	0.551474
Mt. Emma Rd	1340	34.4822	118.067	Juniperus californica	K	modern	1951	0.4	0.575108
Mt. Emma Rd	1340	34.4822	118.067	Juniperus californica	K	modern	1950	0.3	0.571556
Mt. Emma Rd	1340	34.4822	118.067	Juniperus californica	K	modern	1949	1	0.585082
Mt. Emma Rd	1340	34.4822	118.067	Juniperus californica	K	modern	1948	0.5	0.587453
Mt. Emma Rd	1340	34.4822	118.067	Juniperus californica	K	modern	1947	1.1	0.630486
Mt. Emma Rd	1340	34.4822	118.067	Juniperus californica	K	modern	1946	0.9	0.632025
Mt. Emma Rd	1340	34.4822	118.067	Juniperus californica	K	modern	1945	1	0.620043
Mt. Emma Rd	1340	34.4822	118.067	Juniperus californica	K	modern	1944	0.5	0.619392
Mt. Emma Rd	1340	34.4822	118.067	Juniperus californica	K	modern	1943	0.9	0.571635
Mt. Emma Rd	1340	34.4822	118.067	Juniperus californica	K	modern	1942	1	0.585838
Mt. Emma Rd	1340	34.4822	118.067	Juniperus californica	K	modern	1941	0.8	0.604782
Mt. Emma Rd	1340	34.4822	118.067	Juniperus californica	K	modern	1940	1.2	0.607491
Mt. Emma Rd	1340	34.4822	118.067	Juniperus californica	K	modern	1939	1.2	0.623287
Mt. Emma Rd	1340	34.4822	118.067	Juniperus californica	K	modern	1938	1.2	0.641932
Mt. Emma Rd	1340	34.4822	118.067	Juniperus californica	K	modern	1937	0.9	0.614596
Mt. Emma Rd	1340	34.4822	118.067	Juniperus californica	K	modern	1936	1.6	0.584042
Mt. Emma Rd	1340	34.4822	118.067	Juniperus californica	K	modern	1935	0.6	0.584521
Mt. Emma Rd	1340	34.4822	118.067	Juniperus californica	K	modern	1934	0.2	0.544772
Mt. Emma Rd	1340	34.4822	118.067	Juniperus californica	K	modern	1933	0.8	0.509742
Mt. Emma Rd	1340	34.4822	118.067	Juniperus californica	K	modern	1932	0.2	0.506903
Mt. Emma Rd	1340	34.4822	118.067	Juniperus californica	K	modern	1931	1.4	0.543444
Mt. Emma Rd	1340	34.4822	118.067	Juniperus californica	K	modern	1930	0.6	0.482833
Mt. Emma Rd	1340	34.4822	118.067	Juniperus californica	K	modern	1929	1.6	0.542719
Mt. Emma Rd	1340	34.4822	118.067	Juniperus californica	K	modern	1928	0.3	0.555094
Mt. Emma Rd	1340	34.4822	118.067	Juniperus californica	K	modern	1927	1.3	0.533041
Mt. Emma Rd	1340	34.4822	118.067	Juniperus californica	K	modern	1926	1.4	0.601715
Mt. Emma Rd	1340	34.4822	118.067	Juniperus californica	K	modern	1925	1.8	0.589088
Mt. Emma Rd	1340	34.4822	118.067	Juniperus californica	K	modern	1924	2.6	0.56855
Mt. Emma Rd	1340	34.4822	118.067	Juniperus californica	K	modern	1923	1.5	0.550201
Mt. Emma Rd	1340	34.4822	118.067	Juniperus californica	K	modern	1922	1.2	0.535052
Mt. Emma Rd	1340	34.4822	118.067	Juniperus californica	K	modern	1921	2.1	0.549211
Mt. Emma Rd	1340	34.4822	118.067	Juniperus californica	K	modern	1920	1.4	0.553139
Mt. Emma Rd	1340	34.4822	118.067	Juniperus californica	K	modern	1919	0.9	0.5373
Mt. Emma Rd	1340	34.4822	118.067	Juniperus californica	K	modern	1918	1.5	0.52957
Mt. Emma Rd	1340	34.4822	118.067	Juniperus californica	K	modern	1917	1	0.502391
Mt. Emma Rd	1340	34.4822	118.067	Juniperus californica	K	modern	1916	0.7	0.534217
Mt. Emma Rd	1340	34.4822	118.067	Juniperus californica	K	modern	1915	0.8	0.560362
Mt. Emma Rd	1340	34.4822	118.067	Juniperus californica	K	modern	1914	1.6	0.544518
Mt. Emma Rd	1340	34.4822	118.067	Juniperus californica	K	modern	1913	0.2	0.526178
Mt. Emma Rd	1340	34.4822	118.067	Juniperus californica	K	modern	1912	1.5	0.532732
Mt. Emma Rd	1340	34.4822	118.067	Juniperus californica	K	modern	1911	0.5	0.542665
Mt. Emma Rd	1340	34.4822	118.067	Juniperus californica	K	modern	1910	0.7	0.53057
Mt. Emma Rd	1340	34.4822	118.067	Juniperus californica	K	modern	1909	1.3	0.512308
Mt. Emma Rd	1340	34.4822	118.067	Juniperus californica	K	modern	1908	0.3	0.504955
Mt. Emma Rd	1340	34.4822	118.067	Juniperus californica	K	modern	1907	0.5	0.50579
Mt. Emma Rd	1340	34.4822	118.067	Juniperus californica	K	modern	1906	0.3	0.497068
Mt. Emma Rd	1340	34.4822	118.067	Juniperus californica	K	modern	1905	1.1	0.608968
Mt. Emma Rd	1340	34.4822	118.067	Juniperus californica	K	modern	1904	2.2	0.610508
Mt. Emma Rd	1340	34.4822	118.067	Juniperus californica	K	modern	1903	0.2	0.568504
Mt. Emma Rd	1340	34.4822	118.067	Juniperus californica	K	modern	1902	1.2	0.548653
Mt. Emma Rd	1340	34.4822	118.067	Juniperus californica	K	modern	1901	1	0.533496
Mt. Emma Rd	1340	34.4822	118.067	Juniperus californica	K	modern	1900	1.1	0.51713
Mt. Emma Rd	1340	34.4822	118.067	Juniperus californica	K	modern	1899	0.9	0.496497
Mt. Emma Rd	1340	34.4822	118.067	Juniperus californica	K	modern	1898	2.2	0.622284
Mt. Emma Rd	1340	34.4822	118.067	Juniperus californica	K	modern	1897	1.8	0.582213
Mt. Emma Rd	1340	34.4822	118.067	Juniperus californica	K	modern	1896	2.4	0.541898
Mt. Emma Rd	1340	34.4822	118.067	Juniperus californica	K	modern	1895	0.6	0.52085
Mt. Emma Rd	1340	34.4822	118.067	Juniperus californica	K	modern	1894	1.1	0.457306
Mt. Emma Rd	1340	34.4822	118.067	Juniperus californica	K	modern	1893	0.7	0.517141
Mt. Emma Rd	1340	34.4822	118.067	Juniperus californica	K	modern	1892	1	0.546312
Mt. Emma Rd	1340	34.4822	118.067	Juniperus californica	K	modern	1891	0.5	0.584664
Mt. Emma Rd	1340	34.4822	118.067	Juniperus californica	K	modern	1890	1.8	0.610875
Mt. Emma Rd	1340	34.4822	118.067	Juniperus californica	K	modern	1889	1.5	0.573642
Mt. Emma Rd	1340	34.4822	118.067	Juniperus californica	K	modern	1888	1	0.567876
Mt. Emma Rd	1340	34.4822	118.067	Juniperus californica	K	modern	1887	1.8	0.535121
Mt. Emma Rd	1340	34.4822	118.067	Juniperus californica	K	modern	1886	2.2	0.519902
Mt. Emma Rd	1340	34.4822	118.067	Juniperus californica	K	modern	1885	1.9	0.472633
Mt. Emma Rd	1340	34.4822	118.067	Juniperus californica	K	modern	1884	1.1	0.431059
Mt. Emma Rd	1340	34.4822	118.067	Juniperus californica	K	modern	1883	2.1	0.458398
Mt. Emma Rd	1340	34.4822	118.067	Juniperus californica	K	modern	1882	0.4	0.428194
Mt. Emma Rd	1340	34.4822	118.067	Juniperus californica	K	modern	1881	0.4	0.410927
Mt. Emma Rd	1340	34.4822	118.067	Juniperus californica	K	modern	1880	3.3	0.490908
Mt. Emma Rd	1340	34.4822	118.067	Juniperus californica	K	modern	1879	0.8	0.458743
Mt. Emma Rd	1340	34.4822	118.067	Juniperus californica	K	modern	1878	0.5	0.454112
Mt. Emma Rd	1340	34.4822	118.067	Juniperus californica	K	modern	1877	3.1	0.549257
Big Bear Lake	2830	34.2699	116.925	Juniperus occidentalis	L	modern	2009	0.6	0.467649
Big Bear Lake	2830	34.2699	116.925	Juniperus occidentalis	L	modern	2008	0.7	0.491208
Big Bear Lake	2830	34.2699	116.925	Juniperus occidentalis	L	modern	2007	0.6	0.516762
Big Bear Lake	2830	34.2699	116.925	Juniperus occidentalis	L	modern	2006	0.7	0.466853
Big Bear Lake	2830	34.2699	116.925	Juniperus occidentalis	L	modern	2005	0.7	0.506115
Big Bear Lake	2830	34.2699	116.925	Juniperus occidentalis	L	modern	2004	0.6	0.50996
Big Bear Lake	2830	34.2699	116.925	Juniperus occidentalis	L	modern	2003	0.5	0.475421
Big Bear Lake	2830	34.2699	116.925	Juniperus occidentalis	L	modern	2002	0.9	0.507334
Big Bear Lake	2830	34.2699	116.925	Juniperus occidentalis	L	modern	2001	0.6	0.512646
Big Bear Lake	2830	34.2699	116.925	Juniperus occidentalis	L	modern	2000	0.6	0.493923
Big Bear Lake	2830	34.2699	116.925	Juniperus occidentalis	L	modern	1999	0.7	0.50933
Big Bear Lake	2830	34.2699	116.925	Juniperus occidentalis	L	modern	1998	0.6	0.496366
Big Bear Lake	2830	34.2699	116.925	Juniperus occidentalis	L	modern	1997	0.7	0.508576
Big Bear Lake	2830	34.2699	116.925	Juniperus occidentalis	L	modern	1996	0.8	0.495219
Big Bear Lake	2830	34.2699	116.925	Juniperus occidentalis	L	modern	1995	0.7	0.503263
Big Bear Lake	2830	34.2699	116.925	Juniperus occidentalis	L	modern	1994	0.8	0.52546
Big Bear Lake	2830	34.2699	116.925	Juniperus occidentalis	L	modern	1993	0.4	0.524725
Big Bear Lake	2830	34.2699	116.925	Juniperus occidentalis	L	modern	1992	0.9	0.496966
Big Bear Lake	2830	34.2699	116.925	Juniperus occidentalis	L	modern	1991	1.1	0.492182
Big Bear Lake	2830	34.2699	116.925	Juniperus occidentalis	L	modern	1990	1	0.485022
Big Bear Lake	2830	34.2699	116.925	Juniperus occidentalis	L	modern	1989	0.9	0.497375
Big Bear Lake	2830	34.2699	116.925	Juniperus occidentalis	L	modern	1988	0.8	0.480623
Big Bear Lake	2830	34.2699	116.925	Juniperus occidentalis	L	modern	1987	1.5	0.4966
Big Bear Lake	2830	34.2699	116.925	Juniperus occidentalis	L	modern	1986	1.4	0.502011
Big Bear Lake	2830	34.2699	116.925	Juniperus occidentalis	L	modern	1985	0.8	0.501868
Big Bear Lake	2830	34.2699	116.925	Juniperus occidentalis	L	modern	1984	1.1	0.493089
Big Bear Lake	2830	34.2699	116.925	Juniperus occidentalis	L	modern	1983	0.8	0.494349
Big Bear Lake	2830	34.2699	116.925	Juniperus occidentalis	L	modern	1982	0.8	0.487387
Big Bear Lake	2830	34.2699	116.925	Juniperus occidentalis	L	modern	1981	1.3	0.492245
Big Bear Lake	2830	34.2699	116.925	Juniperus occidentalis	L	modern	1980	0.8	0.482516
Big Bear Lake	2830	34.2699	116.925	Juniperus occidentalis	L	modern	1979	0.7	0.510197
Big Bear Lake	2830	34.2699	116.925	Juniperus occidentalis	L	modern	1978	0.6	0.491914
Big Bear Lake	2830	34.2699	116.925	Juniperus occidentalis	L	modern	1977	0.5	0.509892
Big Bear Lake	2830	34.2699	116.925	Juniperus occidentalis	L	modern	1976	0.5	0.556318
Big Bear Lake	2830	34.2699	116.925	Juniperus occidentalis	L	modern	1975	0.4	0.501364
Big Bear Lake	2830	34.2699	116.925	Juniperus occidentalis	L	modern	1974	0.4	0.505725
Big Bear Lake	2830	34.2699	116.925	Juniperus occidentalis	L	modern	1973	0.4	0.506054
Big Bear Lake	2830	34.2699	116.925	Juniperus occidentalis	L	modern	1972	0.5	0.505349
Big Bear Lake	2830	34.2699	116.925	Juniperus occidentalis	L	modern	1971	0.7	0.507698
Big Bear Lake	2830	34.2699	116.925	Juniperus occidentalis	L	modern	1970	0.4	0.528471
Big Bear Lake	2830	34.2699	116.925	Juniperus occidentalis	L	modern	1969	0.5	0.537026
Big Bear Lake	2830	34.2699	116.925	Juniperus occidentalis	L	modern	1968	0.6	0.505918
Big Bear Lake	2830	34.2699	116.925	Juniperus occidentalis	L	modern	1967	0.4	0.498829
Big Bear Lake	2830	34.2699	116.925	Juniperus occidentalis	L	modern	1966	0.5	0.491038
Big Bear Lake	2830	34.2699	116.925	Juniperus occidentalis	L	modern	1965	0.8	0.511037
Big Bear Lake	2830	34.2699	116.925	Juniperus occidentalis	L	modern	1964	0.5	0.539424
Big Bear Lake	2830	34.2699	116.925	Juniperus occidentalis	L	modern	1963	0.6	0.558855
Big Bear Lake	2830	34.2699	116.925	Juniperus occidentalis	L	modern	1962	0.5	0.535098
Big Bear Lake	2830	34.2699	116.925	Juniperus occidentalis	L	modern	1961	0.4	0.526589
Big Bear Lake	2830	34.2699	116.925	Juniperus occidentalis	L	modern	1960	0.4	0.560643
Big Bear Lake	2830	34.2699	116.925	Juniperus occidentalis	L	modern	1959	0.6	0.552822
Big Bear Lake	2830	34.2699	116.925	Juniperus occidentalis	L	modern	1958	0.6	0.537724
Big Bear Lake	2830	34.2699	116.925	Juniperus occidentalis	L	modern	1957	0.4	0.550376
Big Bear Lake	2830	34.2699	116.925	Juniperus occidentalis	L	modern	1956	0.3	0.53622
Big Bear Lake	2830	34.2699	116.925	Juniperus occidentalis	L	modern	1955	0.8	0.532835
Big Bear Lake	2830	34.2699	116.925	Juniperus occidentalis	L	modern	1954	0.4	0.531519
Big Bear Lake	2830	34.2699	116.925	Juniperus occidentalis	L	modern	1953	0.4	0.53481
Big Bear Lake	2830	34.2699	116.925	Juniperus occidentalis	L	modern	1952	0.4	0.552587
Big Bear Lake	2830	34.2699	116.925	Juniperus occidentalis	L	modern	1951	0.5	0.530062
Big Bear Lake	2830	34.2699	116.925	Juniperus occidentalis	L	modern	1950	0.5	0.525738
Big Bear Lake	2830	34.2699	116.925	Juniperus occidentalis	L	modern	1949	0.5	0.523696
Big Bear Lake	2830	34.2699	116.925	Juniperus occidentalis	L	modern	1948	0.3	0.538969
Big Bear Lake	2830	34.2699	116.925	Juniperus occidentalis	L	modern	1947	0.5	0.545312
Big Bear Lake	2830	34.2699	116.925	Juniperus occidentalis	L	modern	1946	0.5	0.525607
Big Bear Lake	2830	34.2699	116.925	Juniperus occidentalis	L	modern	1945	0.4	0.520286
Big Bear Lake	2830	34.2699	116.925	Juniperus occidentalis	L	modern	1944	0.5	0.526777
Big Bear Lake	2830	34.2699	116.925	Juniperus occidentalis	L	modern	1943	0.5	0.523916
Big Bear Lake	2830	34.2699	116.925	Juniperus occidentalis	L	modern	1942	0.5	0.51193
Big Bear Lake	2830	34.2699	116.925	Juniperus occidentalis	L	modern	1941	0.4	0.511703
Big Bear Lake	2830	34.2699	116.925	Juniperus occidentalis	L	modern	1940	0.5	0.513672
Big Bear Lake	2830	34.2699	116.925	Juniperus occidentalis	L	modern	1939	0.3	0.535852
Big Bear Lake	2830	34.2699	116.925	Juniperus occidentalis	L	modern	1938	0.3	0.528506
Big Bear Lake	2830	34.2699	116.925	Juniperus occidentalis	L	modern	1937	0.6	0.53566
Big Bear Lake	2830	34.2699	116.925	Juniperus occidentalis	L	modern	1936	0.7	0.54333
Big Bear Lake	2830	34.2699	116.925	Juniperus occidentalis	L	modern	1935	0.7	0.53417
Big Bear Lake	2830	34.2699	116.925	Juniperus occidentalis	L	modern	1934	0.5	0.544157
Big Bear Lake	2830	34.2699	116.925	Juniperus occidentalis	L	modern	1933	0.3	0.560328
Big Bear Lake	2830	34.2699	116.925	Juniperus occidentalis	L	modern	1932	0.5	0.552092
Big Bear Lake	2830	34.2699	116.925	Juniperus occidentalis	L	modern	1931	0.7	0.55087
Big Bear Lake	2830	34.2699	116.925	Juniperus occidentalis	L	modern	1930	1	0.542691
Big Bear Lake	2830	34.2699	116.925	Juniperus occidentalis	L	modern	1929	0.7	0.562857
Big Bear Lake	2830	34.2699	116.925	Juniperus occidentalis	L	modern	1928	0.5	0.568689
Big Bear Lake	2830	34.2699	116.925	Juniperus occidentalis	L	modern	1927	0.6	0.554031
Big Bear Lake	2830	34.2699	116.925	Juniperus occidentalis	L	modern	1926	0.9	0.556184
Big Bear Lake	2830	34.2699	116.925	Juniperus occidentalis	L	modern	1925	0.6	0.563425
Big Bear Lake	2830	34.2699	116.925	Juniperus occidentalis	L	modern	1924	0.5	0.548451
Big Bear Lake	2830	34.2699	116.925	Juniperus occidentalis	L	modern	1923	0.5	0.545682
Big Bear Lake	2830	34.2699	116.925	Juniperus occidentalis	L	modern	1922	0.7	0.561507
Big Bear Lake	2830	34.2699	116.925	Juniperus occidentalis	L	modern	1921	0.6	0.567061
Big Bear Lake	2830	34.2699	116.925	Juniperus occidentalis	L	modern	1920	0.6	0.542456
Big Bear Lake	2830	34.2699	116.925	Juniperus occidentalis	L	modern	1919	1	0.537344
Big Bear Lake	2830	34.2699	116.925	Juniperus occidentalis	L	modern	1918	0.8	0.542729
Big Bear Lake	2830	34.2699	116.925	Juniperus occidentalis	L	modern	1917	0.6	0.543527
Big Bear Lake	2830	34.2699	116.925	Juniperus occidentalis	L	modern	1916	0.5	0.52139
Big Bear Lake	2830	34.2699	116.925	Juniperus occidentalis	L	modern	1915	0.5	0.549142
Big Bear Lake	2830	34.2699	116.925	Juniperus occidentalis	L	modern	1914	0.6	0.54673
Big Bear Lake	2830	34.2699	116.925	Juniperus occidentalis	L	modern	1913	0.8	0.533319
Big Bear Lake	2830	34.2699	116.925	Juniperus occidentalis	L	modern	1912	0.6	0.506941
Big Bear Lake	2830	34.2699	116.925	Juniperus occidentalis	L	modern	1911	0.8	0.534284
Big Bear Lake	2830	34.2699	116.925	Juniperus occidentalis	L	modern	1910	0.9	0.529512
Big Bear Lake	2830	34.2699	116.925	Juniperus occidentalis	L	modern	1909	0.9	0.521804
Big Bear Lake	2830	34.2699	116.925	Juniperus occidentalis	L	modern	1908	0.9	0.551522
Big Bear Lake	2830	34.2699	116.925	Juniperus occidentalis	L	modern	1907	0.9	0.529959
Big Bear Lake	2830	34.2699	116.925	Juniperus occidentalis	L	modern	1906	0.8	0.487208
Big Bear Lake	2830	34.2699	116.925	Juniperus occidentalis	L	modern	1905	0.5	0.50182
Big Bear Lake	2830	34.2699	116.925	Juniperus occidentalis	L	modern	1904	0.7	0.516399
Big Bear Lake	2830	34.2699	116.925	Juniperus occidentalis	L	modern	1903	0.9	0.541193
Big Bear Lake	2830	34.2699	116.925	Juniperus occidentalis	L	modern	1902	0.9	0.551795
Big Bear Lake	2830	34.2699	116.925	Juniperus occidentalis	L	modern	1901	0.8	0.498818
Big Bear Lake	2830	34.2699	116.925	Juniperus occidentalis	L	modern	1900	0.7	0.527364
Big Bear Lake	2830	34.2699	116.925	Juniperus occidentalis	L	modern	1899	0.9	0.51834
Big Bear Lake	2830	34.2699	116.925	Juniperus occidentalis	L	modern	1898	0.6	0.495409
Big Bear Lake	2830	34.2699	116.925	Juniperus occidentalis	L	modern	1897	1.1	0.493719
Big Bear Lake	2830	34.2699	116.925	Juniperus occidentalis	L	modern	1896	1.1	0.518611
Big Bear Lake	2830	34.2699	116.925	Juniperus occidentalis	L	modern	1895	0.6	0.499763
Big Bear Lake	2830	34.2699	116.925	Juniperus occidentalis	L	modern	1894	0.7	0.510795
Big Bear Lake	2830	34.2699	116.925	Juniperus occidentalis	L	modern	1893	0.9	0.492872
Big Bear Lake	2830	34.2699	116.925	Juniperus occidentalis	L	modern	1892	0.7	0.495169
Big Bear Lake	2830	34.2699	116.925	Juniperus occidentalis	L	modern	1891	0.7	0.491953
Big Bear Lake	2830	34.2699	116.925	Juniperus occidentalis	L	modern	1890	0.4	0.495628
Big Bear Lake	2830	34.2699	116.925	Juniperus occidentalis	L	modern	1889	0.7	0.507074
Big Bear Lake	2830	34.2699	116.925	Juniperus occidentalis	L	modern	1888	0.7	0.495127
Big Bear Lake	2830	34.2699	116.925	Juniperus occidentalis	L	modern	1887	0.5	0.460699
Big Bear Lake	2830	34.2699	116.925	Juniperus occidentalis	L	modern	1886	0.6	0.524087
Big Bear Lake	2830	34.2699	116.925	Juniperus occidentalis	L	modern	1885	0.3	0.488696
Big Bear Lake	2830	34.2699	116.925	Juniperus occidentalis	L	modern	1884	0.4	0.516268
Big Bear Lake	2830	34.2699	116.925	Juniperus occidentalis	L	modern	1883	0.5	0.471251
Big Bear Lake	2830	34.2699	116.925	Juniperus occidentalis	L	modern	1882	0.5	0.528687
Big Bear Lake	2830	34.2699	116.925	Juniperus occidentalis	L	modern	1881	0.5	0.530067
Big Bear Lake	2830	34.2699	116.925	Juniperus occidentalis	L	modern	1880	0.6	0.541113
Big Bear Lake	2830	34.2699	116.925	Juniperus occidentalis	L	modern	1879	0.6	0.531908
Big Bear Lake	2830	34.2699	116.925	Juniperus occidentalis	L	modern	1878	0.9	0.521787
Big Bear Lake	2830	34.2699	116.925	Juniperus occidentalis	L	modern	1877	0.7	0.567828
Big Bear Lake	2830	34.2699	116.925	Juniperus occidentalis	L	modern	1876	0.7	0.560916
Big Bear Lake	2830	34.2699	116.925	Juniperus occidentalis	L	modern	1875	0.7	0.523627
Big Bear Lake	2830	34.2699	116.925	Juniperus occidentalis	L	modern	1874	0.9	0.568749
Big Bear Lake	2830	34.2699	116.925	Juniperus occidentalis	L	modern	1873	1.1	0.540192
Big Bear Lake	2830	34.2699	116.925	Juniperus occidentalis	L	modern	1872	0.8	0.520867
Big Bear Lake	2830	34.2699	116.925	Juniperus occidentalis	L	modern	1871	0.8	0.496505
Big Bear Lake	2830	34.2699	116.925	Juniperus occidentalis	L	modern	1870	0.5	0.514136
Big Bear Lake	2830	34.2699	116.925	Juniperus occidentalis	L	modern	1869	0.4	0.534543
Big Bear Lake	2830	34.2699	116.925	Juniperus occidentalis	L	modern	1868	0.8	0.533282
Big Bear Lake	2830	34.2699	116.925	Juniperus occidentalis	L	modern	1867	1.3	0.50852
Big Bear Lake	2830	34.2699	116.925	Juniperus occidentalis	L	modern	1866	1.1	0.505284
Big Bear Lake	2830	34.2699	116.925	Juniperus occidentalis	L	modern	1865	1.1	0.50711
Big Bear Lake	2830	34.2699	116.925	Juniperus occidentalis	L	modern	1864	1	0.524668
Big Bear Lake	2830	34.2699	116.925	Juniperus occidentalis	L	modern	1863	1	0.470437
Big Bear Lake	2830	34.2699	116.925	Juniperus occidentalis	L	modern	1862	0.8	0.508003
Big Bear Lake	2830	34.2699	116.925	Juniperus occidentalis	L	modern	1861	1.4	0.536724
Big Bear Lake	2830	34.2699	116.925	Juniperus occidentalis	L	modern	1860	1.2	0.542203
Big Bear Lake	2830	34.2699	116.925	Juniperus occidentalis	L	modern	1859	1.7	0.564153
Big Bear Lake	2830	34.2699	116.925	Juniperus occidentalis	L	modern	1858	1	0.565
Big Bear Lake	2830	34.2699	116.925	Juniperus occidentalis	L	modern	1857	0.7	0.539701
Big Bear Lake	2830	34.2699	116.925	Juniperus occidentalis	L	modern	1856	1	0.56547
Big Bear Lake	2830	34.2699	116.925	Juniperus occidentalis	L	modern	1855	0.7	0.541184
Big Bear Lake	2830	34.2699	116.925	Juniperus occidentalis	L	modern	1854	1.2	0.547421
Big Bear Lake	2830	34.2699	116.925	Juniperus occidentalis	L	modern	1853	0.8	0.541144
Big Bear Lake	2830	34.2699	116.925	Juniperus occidentalis	L	modern	1852	1.1	0.531726
Big Bear Lake	2830	34.2699	116.925	Juniperus occidentalis	L	modern	1851	0.4	0.526563
Big Bear Lake	2830	34.2699	116.925	Juniperus occidentalis	L	modern	1850	0.8	0.528301
Big Bear Lake	2830	34.2699	116.925	Juniperus occidentalis	L	modern	1849	0.9	0.514634
Big Bear Lake	2830	34.2699	116.925	Juniperus occidentalis	L	modern	1848	1	0.521718
Big Bear Lake	2830	34.2699	116.925	Juniperus occidentalis	L	modern	1847	0.3	0.530048
Big Bear Lake	2830	34.2699	116.925	Juniperus occidentalis	L	modern	1846	1.4	0.542756
Big Bear Lake	2830	34.2699	116.925	Juniperus occidentalis	L	modern	1845	1.7	0.545387
Big Bear Lake	2830	34.2699	116.925	Juniperus occidentalis	L	modern	1844	1.7	0.549777
Big Bear Lake	2830	34.2699	116.925	Juniperus occidentalis	L	modern	1843	1.3	0.528146
Big Bear Lake	2830	34.2699	116.925	Juniperus occidentalis	L	modern	1842	1.3	0.527686
Big Bear Lake	2830	34.2699	116.925	Juniperus occidentalis	L	modern	1841	1.6	0.495508
Big Bear Lake	2830	34.2699	116.925	Juniperus occidentalis	L	modern	1840	0.9	0.564977
Big Bear Lake	2830	34.2699	116.925	Juniperus occidentalis	L	modern	1839	1.1	0.514853
Big Bear Lake	2830	34.2699	116.925	Juniperus occidentalis	L	modern	1838	1.6	0.495091
Big Bear Lake	2830	34.2699	116.925	Juniperus occidentalis	L	modern	1837	1.4	0.487283
Big Bear Lake	2830	34.2699	116.925	Juniperus occidentalis	L	modern	1836	1.4	0.503821
Big Bear Lake	2830	34.2699	116.925	Juniperus occidentalis	L	modern	1835	0.2	0.502902
Big Bear Lake	2830	34.2699	116.925	Juniperus occidentalis	L	modern	1834	1.5	0.57332
Big Bear Lake	2830	34.2699	116.925	Juniperus occidentalis	L	modern	1833	1.1	0.515772
Big Bear Lake	2830	34.2699	116.925	Juniperus occidentalis	L	modern	1832	1.5	0.587153
Big Bear Lake	2830	34.2699	116.925	Juniperus occidentalis	L	modern	1831	1.4	0.588537
Big Bear Lake	2830	34.2699	116.925	Juniperus occidentalis	L	modern	1830	1.3	0.563641
Big Bear Lake	2830	34.2699	116.925	Juniperus occidentalis	L	modern	1829	0.5	0.537846
Big Bear Lake	2830	34.2699	116.925	Juniperus occidentalis	L	modern	1828	0.5	0.525883
Big Bear Lake	2830	34.2699	116.925	Juniperus occidentalis	L	modern	1827	0.7	0.510248
Big Bear Lake	2830	34.2699	116.925	Juniperus occidentalis	L	modern	1826	0.4	0.521283
Big Bear Lake	2830	34.2699	116.925	Juniperus occidentalis	L	modern	1825	0.7	0.54429
Big Bear Lake	2830	34.2699	116.925	Juniperus occidentalis	L	modern	1824	0.8	0.536005
Big Bear Lake	2830	34.2699	116.925	Juniperus occidentalis	L	modern	1823	0.6	0.496462
Big Bear Lake	2830	34.2699	116.925	Juniperus occidentalis	L	modern	1822	0.8	0.569624
Big Bear Lake	2830	34.2699	116.925	Juniperus occidentalis	L	modern	1821	0.8	0.521743
Big Bear Lake	2830	34.2699	116.925	Juniperus occidentalis	L	modern	1820	0.8	0.571929
Big Bear Lake	2830	34.2699	116.925	Juniperus occidentalis	L	modern	1819	0.6	0.531403
Big Bear Lake	2830	34.2699	116.925	Juniperus occidentalis	L	modern	1818	0.7	0.518524
Big Bear Lake	2830	34.2699	116.925	Juniperus occidentalis	L	modern	1817	1.4	0.518984
Big Bear Lake	2830	34.2699	116.925	Juniperus occidentalis	L	modern	1816	1.2	0.509329
Big Bear Lake	2830	34.2699	116.925	Juniperus occidentalis	L	modern	1815	0.2	0.509789
Big Bear Lake	2830	34.2699	116.925	Juniperus occidentalis	L	modern	1814	1.1	0.533704
Big Bear Lake	2830	34.2699	116.925	Juniperus occidentalis	L	modern	1813	0.9	0.533244
Big Bear Lake	2830	34.2699	116.925	Juniperus occidentalis	L	modern	1812	1	0.581149
Big Bear Lake	2830	34.2699	116.925	Juniperus occidentalis	L	modern	1811	1.3	0.536465
Big Bear Lake	2830	34.2699	116.925	Juniperus occidentalis	L	modern	1810	1.2	0.495544
Big Bear Lake	2830	34.2699	116.925	Juniperus occidentalis	L	modern	1809	1	0.532783
Big Bear Lake	2830	34.2699	116.925	Juniperus occidentalis	L	modern	1808	1.3	0.474881
Big Bear Lake	2830	34.2699	116.925	Juniperus occidentalis	L	modern	1807	0.9	0.482226
Big Bear Lake	2830	34.2699	116.925	Juniperus occidentalis	L	modern	1806	0.8	0.499219
Big Bear Lake	2830	34.2699	116.925	Juniperus occidentalis	L	modern	1805	1.1	0.524963
Big Bear Lake	2830	34.2699	116.925	Juniperus occidentalis	L	modern	1804	1	0.510708
Big Bear Lake	2830	34.2699	116.925	Juniperus occidentalis	L	modern	1803	1	0.492328
Big Bear Lake	2830	34.2699	116.925	Juniperus occidentalis	L	modern	1802	1.1	0.511168
Big Bear Lake	2830	34.2699	116.925	Juniperus occidentalis	L	modern	1801	1.1	0.491869
Big Bear Lake	2830	34.2699	116.925	Juniperus occidentalis	L	modern	1800	0.8	0.498646
Big Bear Lake	2830	34.2699	116.925	Juniperus occidentalis	L	modern	1799	1.6	0.580561
Big Bear Lake	2830	34.2699	116.925	Juniperus occidentalis	M	modern	2009	0.9	0.480471
Big Bear Lake	2830	34.2699	116.925	Juniperus occidentalis	M	modern	2008	0.9	0.451523
Big Bear Lake	2830	34.2699	116.925	Juniperus occidentalis	M	modern	2007	0.7	0.4529
Big Bear Lake	2830	34.2699	116.925	Juniperus occidentalis	M	modern	2006	0.9	0.475414
Big Bear Lake	2830	34.2699	116.925	Juniperus occidentalis	M	modern	2005	0.5	0.46806
Big Bear Lake	2830	34.2699	116.925	Juniperus occidentalis	M	modern	2004	0.4	0.450145
Big Bear Lake	2830	34.2699	116.925	Juniperus occidentalis	M	modern	2003	0.5	0.418943
Big Bear Lake	2830	34.2699	116.925	Juniperus occidentalis	M	modern	2002	1.1	0.444176
Big Bear Lake	2830	34.2699	116.925	Juniperus occidentalis	M	modern	2001	1.6	0.423148
Big Bear Lake	2830	34.2699	116.925	Juniperus occidentalis	M	modern	2000	0.9	0.400681
Big Bear Lake	2830	34.2699	116.925	Juniperus occidentalis	M	modern	1999	1.1	0.433731
Big Bear Lake	2830	34.2699	116.925	Juniperus occidentalis	M	modern	1998	0.8	0.445424
Big Bear Lake	2830	34.2699	116.925	Juniperus occidentalis	M	modern	1997	1.5	0.457128
Big Bear Lake	2830	34.2699	116.925	Juniperus occidentalis	M	modern	1996	1.4	0.432691
Big Bear Lake	2830	34.2699	116.925	Juniperus occidentalis	M	modern	1995	1	0.483248
Big Bear Lake	2830	34.2699	116.925	Juniperus occidentalis	M	modern	1994	1.9	0.461661
Big Bear Lake	2830	34.2699	116.925	Juniperus occidentalis	M	modern	1993	1.8	0.456989
Big Bear Lake	2830	34.2699	116.925	Juniperus occidentalis	M	modern	1992	1.8	0.440465
Big Bear Lake	2830	34.2699	116.925	Juniperus occidentalis	M	modern	1991	2.2	0.450219
Big Bear Lake	2830	34.2699	116.925	Juniperus occidentalis	M	modern	1990	1.9	0.456465
Big Bear Lake	2830	34.2699	116.925	Juniperus occidentalis	M	modern	1989	0.9	0.450006
Big Bear Lake	2830	34.2699	116.925	Juniperus occidentalis	M	modern	1988	1	0.460048
Big Bear Lake	2830	34.2699	116.925	Juniperus occidentalis	M	modern	1987	1.2	0.470875
Big Bear Lake	2830	34.2699	116.925	Juniperus occidentalis	M	modern	1986	1.2	0.466551
Big Bear Lake	2830	34.2699	116.925	Juniperus occidentalis	M	modern	1985	1.1	0.444897
Big Bear Lake	2830	34.2699	116.925	Juniperus occidentalis	M	modern	1984	1	0.457355
Big Bear Lake	2830	34.2699	116.925	Juniperus occidentalis	M	modern	1983	1	0.428778
Big Bear Lake	2830	34.2699	116.925	Juniperus occidentalis	M	modern	1982	1.1	0.438377
Big Bear Lake	2830	34.2699	116.925	Juniperus occidentalis	M	modern	1981	1.5	0.421986
Big Bear Lake	2830	34.2699	116.925	Juniperus occidentalis	M	modern	1980	1	0.427946
Big Bear Lake	2830	34.2699	116.925	Juniperus occidentalis	M	modern	1979	1.4	0.436911
Big Bear Lake	2830	34.2699	116.925	Juniperus occidentalis	M	modern	1978	1.2	0.441956
Big Bear Lake	2830	34.2699	116.925	Juniperus occidentalis	M	modern	1977	1.1	0.449754
Big Bear Lake	2830	34.2699	116.925	Juniperus occidentalis	M	modern	1976	0.9	0.468574
Big Bear Lake	2830	34.2699	116.925	Juniperus occidentalis	M	modern	1975	1.3	0.463523
Big Bear Lake	2830	34.2699	116.925	Juniperus occidentalis	M	modern	1974	0.9	0.48741
Big Bear Lake	2830	34.2699	116.925	Juniperus occidentalis	M	modern	1973	1	0.505341
Big Bear Lake	2830	34.2699	116.925	Juniperus occidentalis	M	modern	1972	0.9	0.445166
Big Bear Lake	2830	34.2699	116.925	Juniperus occidentalis	M	modern	1971	0.7	0.466278
Big Bear Lake	2830	34.2699	116.925	Juniperus occidentalis	M	modern	1970	1.1	0.467656
Big Bear Lake	2830	34.2699	116.925	Juniperus occidentalis	M	modern	1969	0.8	0.45183
Big Bear Lake	2830	34.2699	116.925	Juniperus occidentalis	M	modern	1968	1	0.472482
Big Bear Lake	2830	34.2699	116.925	Juniperus occidentalis	M	modern	1967	0.5	0.470646
Big Bear Lake	2830	34.2699	116.925	Juniperus occidentalis	M	modern	1966	0.5	0.436698
Big Bear Lake	2830	34.2699	116.925	Juniperus occidentalis	M	modern	1965	0.7	0.504645
Big Bear Lake	2830	34.2699	116.925	Juniperus occidentalis	M	modern	1964	0.9	0.474319
Big Bear Lake	2830	34.2699	116.925	Juniperus occidentalis	M	modern	1963	0.5	0.477074
Big Bear Lake	2830	34.2699	116.925	Juniperus occidentalis	M	modern	1962	0.9	0.477074
Big Bear Lake	2830	34.2699	116.925	Juniperus occidentalis	M	modern	1961	0.7	0.494991
Big Bear Lake	2830	34.2699	116.925	Juniperus occidentalis	M	modern	1960	0.8	0.477074
Big Bear Lake	2830	34.2699	116.925	Juniperus occidentalis	M	modern	1959	0.8	0.465961
Big Bear Lake	2830	34.2699	116.925	Juniperus occidentalis	M	modern	1958	0.8	0.480652
Big Bear Lake	2830	34.2699	116.925	Juniperus occidentalis	M	modern	1957	0.8	0.469174
Big Bear Lake	2830	34.2699	116.925	Juniperus occidentalis	M	modern	1956	0.7	0.508223
Big Bear Lake	2830	34.2699	116.925	Juniperus occidentalis	M	modern	1955	0.9	0.48846
Big Bear Lake	2830	34.2699	116.925	Juniperus occidentalis	M	modern	1954	1.1	0.47606
Big Bear Lake	2830	34.2699	116.925	Juniperus occidentalis	M	modern	1953	0.9	0.476519
Big Bear Lake	2830	34.2699	116.925	Juniperus occidentalis	M	modern	1952	1.1	0.503626
Big Bear Lake	2830	34.2699	116.925	Juniperus occidentalis	M	modern	1951	1.1	0.529844
Big Bear Lake	2830	34.2699	116.925	Juniperus occidentalis	M	modern	1950	0.9	0.457242
Big Bear Lake	2830	34.2699	116.925	Juniperus occidentalis	M	modern	1949	0.8	0.497162
Big Bear Lake	2830	34.2699	116.925	Juniperus occidentalis	M	modern	1948	0.9	0.504057
Big Bear Lake	2830	34.2699	116.925	Juniperus occidentalis	M	modern	1947	1.2	0.529815
Big Bear Lake	2830	34.2699	116.925	Juniperus occidentalis	M	modern	1946	1	0.521532
Big Bear Lake	2830	34.2699	116.925	Juniperus occidentalis	M	modern	1945	1	0.504057
Big Bear Lake	2830	34.2699	116.925	Juniperus occidentalis	M	modern	1944	1	0.554681
Big Bear Lake	2830	34.2699	116.925	Juniperus occidentalis	M	modern	1943	0.8	0.545468
Big Bear Lake	2830	34.2699	116.925	Juniperus occidentalis	M	modern	1942	0.9	0.534418
Big Bear Lake	2830	34.2699	116.925	Juniperus occidentalis	M	modern	1941	1	0.555602
Big Bear Lake	2830	34.2699	116.925	Juniperus occidentalis	M	modern	1940	1.3	0.562054
Big Bear Lake	2830	34.2699	116.925	Juniperus occidentalis	M	modern	1939	1.1	0.584164
Big Bear Lake	2830	34.2699	116.925	Juniperus occidentalis	M	modern	1938	0.6	0.570789
Big Bear Lake	2830	34.2699	116.925	Juniperus occidentalis	M	modern	1937	0.8	0.547748
Big Bear Lake	2830	34.2699	116.925	Juniperus occidentalis	M	modern	1936	1.1	0.576322
Big Bear Lake	2830	34.2699	116.925	Juniperus occidentalis	M	modern	1935	0.9	0.574939
Big Bear Lake	2830	34.2699	116.925	Juniperus occidentalis	M	modern	1934	0.8	0.564796
Big Bear Lake	2830	34.2699	116.925	Juniperus occidentalis	M	modern	1933	0.8	0.529793
Big Bear Lake	2830	34.2699	116.925	Juniperus occidentalis	M	modern	1932	0.7	0.553736
Big Bear Lake	2830	34.2699	116.925	Juniperus occidentalis	M	modern	1931	0.9	0.537618
Big Bear Lake	2830	34.2699	116.925	Juniperus occidentalis	M	modern	1930	0.8	0.572633
Big Bear Lake	2830	34.2699	116.925	Juniperus occidentalis	M	modern	1929	1.2	0.538501
Big Bear Lake	2830	34.2699	116.925	Juniperus occidentalis	M	modern	1928	1.2	0.530216
Big Bear Lake	2830	34.2699	116.925	Juniperus occidentalis	M	modern	1927	1	0.544486
Big Bear Lake	2830	34.2699	116.925	Juniperus occidentalis	M	modern	1926	0.7	0.508597
Big Bear Lake	2830	34.2699	116.925	Juniperus occidentalis	M	modern	1925	0.6	0.491592
Big Bear Lake	2830	34.2699	116.925	Juniperus occidentalis	M	modern	1924	0.9	0.522394
Big Bear Lake	2830	34.2699	116.925	Juniperus occidentalis	M	modern	1923	1.1	0.489754
Big Bear Lake	2830	34.2699	116.925	Juniperus occidentalis	M	modern	1922	0.8	0.494808
Big Bear Lake	2830	34.2699	116.925	Juniperus occidentalis	M	modern	1921	0.9	0.509976
Big Bear Lake	2830	34.2699	116.925	Juniperus occidentalis	M	modern	1920	1	0.517794
Big Bear Lake	2830	34.2699	116.925	Juniperus occidentalis	M	modern	1919	1	0.509954
Big Bear Lake	2830	34.2699	116.925	Juniperus occidentalis	M	modern	1918	0.8	0.511793
Big Bear Lake	2830	34.2699	116.925	Juniperus occidentalis	M	modern	1917	0.7	0.505357
Big Bear Lake	2830	34.2699	116.925	Juniperus occidentalis	M	modern	1916	0.7	0.476875
Big Bear Lake	2830	34.2699	116.925	Juniperus occidentalis	M	modern	1915	0.7	0.524672
Big Bear Lake	2830	34.2699	116.925	Juniperus occidentalis	M	modern	1914	0.8	0.48514
Big Bear Lake	2830	34.2699	116.925	Juniperus occidentalis	M	modern	1913	0.9	0.505357
Big Bear Lake	2830	34.2699	116.925	Juniperus occidentalis	M	modern	1912	0.7	0.494787
Big Bear Lake	2830	34.2699	116.925	Juniperus occidentalis	M	modern	1911	0.9	0.480089
Big Bear Lake	2830	34.2699	116.925	Juniperus occidentalis	M	modern	1910	0.7	0.508115
Big Bear Lake	2830	34.2699	116.925	Juniperus occidentalis	M	modern	1909	1.2	0.554957
Big Bear Lake	2830	34.2699	116.925	Juniperus occidentalis	M	modern	1908	1.1	0.534699
Big Bear Lake	2830	34.2699	116.925	Juniperus occidentalis	M	modern	1907	1.1	0.527797
Big Bear Lake	2830	34.2699	116.925	Juniperus occidentalis	M	modern	1906	1	0.544826
Big Bear Lake	2830	34.2699	116.925	Juniperus occidentalis	M	modern	1905	0.6	0.568781
Big Bear Lake	2830	34.2699	116.925	Juniperus occidentalis	M	modern	1904	0.8	0.502047
Big Bear Lake	2830	34.2699	116.925	Juniperus occidentalis	M	modern	1903	0.8	0.512159
Big Bear Lake	2830	34.2699	116.925	Juniperus occidentalis	M	modern	1902	1.3	0.525036
Big Bear Lake	2830	34.2699	116.925	Juniperus occidentalis	M	modern	1901	0.8	0.488265
Big Bear Lake	2830	34.2699	116.925	Juniperus occidentalis	M	modern	1900	0.6	0.566476
Big Bear Lake	2830	34.2699	116.925	Juniperus occidentalis	M	modern	1899	1	0.508036
Big Bear Lake	2830	34.2699	116.925	Juniperus occidentalis	M	modern	1898	0.9	0.48185
Big Bear Lake	2830	34.2699	116.925	Juniperus occidentalis	M	modern	1897	0.8	0.447898
Big Bear Lake	2830	34.2699	116.925	Juniperus occidentalis	M	modern	1896	0.9	0.483686
Big Bear Lake	2830	34.2699	116.925	Juniperus occidentalis	M	modern	1895	0.5	0.488279
Big Bear Lake	2830	34.2699	116.925	Juniperus occidentalis	M	modern	1894	0.6	0.508036
Big Bear Lake	2830	34.2699	116.925	Juniperus occidentalis	M	modern	1893	0.6	0.510795
Big Bear Lake	2830	34.2699	116.925	Juniperus occidentalis	M	modern	1892	0.6	0.474504
Big Bear Lake	2830	34.2699	116.925	Juniperus occidentalis	M	modern	1891	0.7	0.498385
Big Bear Lake	2830	34.2699	116.925	Juniperus occidentalis	M	modern	1890	0.8	0.525511
Big Bear Lake	2830	34.2699	116.925	Juniperus occidentalis	M	modern	1889	0.7	0.516268
Big Bear Lake	2830	34.2699	116.925	Juniperus occidentalis	M	modern	1888	0.9	0.514889
Big Bear Lake	2830	34.2699	116.925	Juniperus occidentalis	M	modern	1887	0.6	0.517648
Big Bear Lake	2830	34.2699	116.925	Juniperus occidentalis	M	modern	1886	0.8	0.506614
Big Bear Lake	2830	34.2699	116.925	Juniperus occidentalis	M	modern	1885	0.9	0.546637
Big Bear Lake	2830	34.2699	116.925	Juniperus occidentalis	M	modern	1884	0.8	0.572898
Big Bear Lake	2830	34.2699	116.925	Juniperus occidentalis	M	modern	1883	0.8	0.542954
Big Bear Lake	2830	34.2699	116.925	Juniperus occidentalis	M	modern	1882	0.4	0.534209
Big Bear Lake	2830	34.2699	116.925	Juniperus occidentalis	M	modern	1881	0.5	0.499721
Big Bear Lake	2830	34.2699	116.925	Juniperus occidentalis	M	modern	1880	0.3	0.503857
Big Bear Lake	2830	34.2699	116.925	Juniperus occidentalis	M	modern	1879	0.4	0.525467
Big Bear Lake	2830	34.2699	116.925	Juniperus occidentalis	M	modern	1878	0.5	0.567367
Big Bear Lake	2830	34.2699	116.925	Juniperus occidentalis	M	modern	1877	0.8	0.550321
Big Bear Lake	2830	34.2699	116.925	Juniperus occidentalis	M	modern	1876	0.9	0.594113
Big Bear Lake	2830	34.2699	116.925	Juniperus occidentalis	M	modern	1875	1	0.533748
Big Bear Lake	2830	34.2699	116.925	Juniperus occidentalis	M	modern	1874	0.8	0.523627
Big Bear Lake	2830	34.2699	116.925	Juniperus occidentalis	M	modern	1873	0.6	0.520407
Big Bear Lake	2830	34.2699	116.925	Juniperus occidentalis	M	modern	1872	0.7	0.56368
Big Bear Lake	2830	34.2699	116.925	Juniperus occidentalis	M	modern	1871	0.8	0.593652
Big Bear Lake	2830	34.2699	116.925	Juniperus occidentalis	M	modern	1870	0.8	0.533748
Big Bear Lake	2830	34.2699	116.925	Juniperus occidentalis	M	modern	1869	1.1	0.546116
Big Bear Lake	2830	34.2699	116.925	Juniperus occidentalis	M	modern	1868	0.6	0.592203
Big Bear Lake	2830	34.2699	116.925	Juniperus occidentalis	M	modern	1867	0.7	0.540132
Big Bear Lake	2830	34.2699	116.925	Juniperus occidentalis	M	modern	1866	0.8	0.590819
Big Bear Lake	2830	34.2699	116.925	Juniperus occidentalis	M	modern	1865	0.7	0.544275
Big Bear Lake	2830	34.2699	116.925	Juniperus occidentalis	M	modern	1864	1.4	0.531848
Big Bear Lake	2830	34.2699	116.925	Juniperus occidentalis	M	modern	1863	1	0.539211
Big Bear Lake	2830	34.2699	116.925	Juniperus occidentalis	M	modern	1862	0.9	0.44414
Big Bear Lake	2830	34.2699	116.925	Juniperus occidentalis	M	modern	1861	0.5	0.46982
Big Bear Lake	2830	34.2699	116.925	Juniperus occidentalis	M	modern	1860	0.5	0.493233
Big Bear Lake	2830	34.2699	116.925	Juniperus occidentalis	M	modern	1859	0.8	0.49965
Big Bear Lake	2830	34.2699	116.925	Juniperus occidentalis	M	modern	1858	0.7	0.4923
Big Bear Lake	2830	34.2699	116.925	Juniperus occidentalis	M	modern	1857	0.4	0.508381
Big Bear Lake	2830	34.2699	116.925	Juniperus occidentalis	M	modern	1856	1	0.510679
Big Bear Lake	2830	34.2699	116.925	Juniperus occidentalis	M	modern	1855	0.9	0.488626
Big Bear Lake	2830	34.2699	116.925	Juniperus occidentalis	M	modern	1854	1	0.582501
Big Bear Lake	2830	34.2699	116.925	Juniperus occidentalis	M	modern	1853	1	0.484953
Big Bear Lake	2830	34.2699	116.925	Juniperus occidentalis	M	modern	1852	0.9	0.552547
Big Bear Lake	2830	34.2699	116.925	Juniperus occidentalis	M	modern	1851	1.6	0.516655
Big Bear Lake	2830	34.2699	116.925	Juniperus occidentalis	M	modern	1850	1.5	0.494597
Big Bear Lake	2830	34.2699	116.925	Juniperus occidentalis	M	modern	1849	1.6	0.553461
Big Bear Lake	2830	34.2699	116.925	Juniperus occidentalis	M	modern	1848	1.9	0.517108
Big Bear Lake	2830	34.2699	116.925	Juniperus occidentalis	M	modern	1847	1.5	0.520787
Big Bear Lake	2830	34.2699	116.925	Juniperus occidentalis	M	modern	1846	1.7	0.502859
Big Bear Lake	2830	34.2699	116.925	Juniperus occidentalis	M	modern	1845	0.7	0.531826
Big Bear Lake	2830	34.2699	116.925	Juniperus occidentalis	M	modern	1844	2.7	0.517568
Big Bear Lake	2830	34.2699	116.925	Juniperus occidentalis	M	modern	1843	2	0.479437
Big Bear Lake	2830	34.2699	116.925	Juniperus occidentalis	M	modern	1842	2.2	0.484946
Big Bear Lake	2830	34.2699	116.925	Juniperus occidentalis	M	modern	1841	2	0.555303
Big Bear Lake	2830	34.2699	116.925	Juniperus occidentalis	M	modern	1840	1.3	0.517568
Big Bear Lake	2830	34.2699	116.925	Juniperus occidentalis	M	modern	1839	0.9	0.513933
Big Bear Lake	2830	34.2699	116.925	Juniperus occidentalis	M	modern	1838	0.8	0.503821
Big Bear Lake	2830	34.2699	116.925	Juniperus occidentalis	M	modern	1837	1	0.555349
Big Bear Lake	2830	34.2699	116.925	Juniperus occidentalis	M	modern	1836	0.9	0.517612
Big Bear Lake	2830	34.2699	116.925	Juniperus occidentalis	M	modern	1835	1.2	0.541535
Big Bear Lake	2830	34.2699	116.925	Juniperus occidentalis	M	modern	1834	1.3	0.511635
Big Bear Lake	2830	34.2699	116.925	Juniperus occidentalis	M	modern	1833	1	0.499685
Big Bear Lake	2830	34.2699	116.925	Juniperus occidentalis	M	modern	1832	1.5	0.477642
Big Bear Lake	2830	34.2699	116.925	Juniperus occidentalis	M	modern	1831	1.5	0.480396
Big Bear Lake	2830	34.2699	116.925	Juniperus occidentalis	M	modern	1830	1.4	0.483151
Big Bear Lake	2830	34.2699	116.925	Juniperus occidentalis	M	modern	1829	1.2	0.511627
Big Bear Lake	2830	34.2699	116.925	Juniperus occidentalis	M	modern	1828	1.3	0.503354
Big Bear Lake	2830	34.2699	116.925	Juniperus occidentalis	M	modern	1827	1.8	0.529103
Big Bear Lake	2830	34.2699	116.925	Juniperus occidentalis	M	modern	1826	1.7	0.502435
Big Bear Lake	2830	34.2699	116.925	Juniperus occidentalis	M	modern	1825	1.9	0.529103
Big Bear Lake	2830	34.2699	116.925	Juniperus occidentalis	N	modern	2009	0.6	0.436911
Big Bear Lake	2830	34.2699	116.925	Juniperus occidentalis	N	modern	2008	0.3	0.513474
Big Bear Lake	2830	34.2699	116.925	Juniperus occidentalis	N	modern	2007	0.8	0.507459
Big Bear Lake	2830	34.2699	116.925	Juniperus occidentalis	N	modern	2006	0.5	0.513843
Big Bear Lake	2830	34.2699	116.925	Juniperus occidentalis	N	modern	2005	0.8	0.521469
Big Bear Lake	2830	34.2699	116.925	Juniperus occidentalis	N	modern	2004	0.9	0.520814
Big Bear Lake	2830	34.2699	116.925	Juniperus occidentalis	N	modern	2003	0.9	0.53133
Big Bear Lake	2830	34.2699	116.925	Juniperus occidentalis	N	modern	2002	0.8	0.553519
Big Bear Lake	2830	34.2699	116.925	Juniperus occidentalis	N	modern	2001	1.1	0.51285
Big Bear Lake	2830	34.2699	116.925	Juniperus occidentalis	N	modern	2000	0.5	0.45352
Big Bear Lake	2830	34.2699	116.925	Juniperus occidentalis	N	modern	1999	0.7	0.482114
Big Bear Lake	2830	34.2699	116.925	Juniperus occidentalis	N	modern	1998	0.7	0.492687
Big Bear Lake	2830	34.2699	116.925	Juniperus occidentalis	N	modern	1997	0.7	0.528812
Big Bear Lake	2830	34.2699	116.925	Juniperus occidentalis	N	modern	1996	0.8	0.530193
Big Bear Lake	2830	34.2699	116.925	Juniperus occidentalis	N	modern	1995	0.6	0.52651
Big Bear Lake	2830	34.2699	116.925	Juniperus occidentalis	N	modern	1994	0.8	0.513162
Big Bear Lake	2830	34.2699	116.925	Juniperus occidentalis	N	modern	1993	0.8	0.499822
Big Bear Lake	2830	34.2699	116.925	Juniperus occidentalis	N	modern	1992	0.4	0.509481
Big Bear Lake	2830	34.2699	116.925	Juniperus occidentalis	N	modern	1991	0.9	0.519144
Big Bear Lake	2830	34.2699	116.925	Juniperus occidentalis	N	modern	1990	1.1	0.543551
Big Bear Lake	2830	34.2699	116.925	Juniperus occidentalis	N	modern	1989	0.6	0.505801
Big Bear Lake	2830	34.2699	116.925	Juniperus occidentalis	N	modern	1988	0.6	0.485571
Big Bear Lake	2830	34.2699	116.925	Juniperus occidentalis	N	modern	1987	0.3	0.520284
Big Bear Lake	2830	34.2699	116.925	Juniperus occidentalis	N	modern	1986	0.5	0.538235
Big Bear Lake	2830	34.2699	116.925	Juniperus occidentalis	N	modern	1985	0.6	0.512923
Big Bear Lake	2830	34.2699	116.925	Juniperus occidentalis	N	modern	1984	0.6	0.514303
Big Bear Lake	2830	34.2699	116.925	Juniperus occidentalis	N	modern	1983	0.7	0.512003
Big Bear Lake	2830	34.2699	116.925	Juniperus occidentalis	N	modern	1982	0.6	0.506944
Big Bear Lake	2830	34.2699	116.925	Juniperus occidentalis	N	modern	1981	0.4	0.550211
Big Bear Lake	2830	34.2699	116.925	Juniperus occidentalis	N	modern	1980	0.9	0.526266
Big Bear Lake	2830	34.2699	116.925	Juniperus occidentalis	N	modern	1979	0.7	0.53225
Big Bear Lake	2830	34.2699	116.925	Juniperus occidentalis	N	modern	1978	0.7	0.527187
Big Bear Lake	2830	34.2699	116.925	Juniperus occidentalis	N	modern	1977	1	0.548262
Big Bear Lake	2830	34.2699	116.925	Juniperus occidentalis	N	modern	1976	0.6	0.535368
Big Bear Lake	2830	34.2699	116.925	Juniperus occidentalis	N	modern	1975	0.6	0.526623
Big Bear Lake	2830	34.2699	116.925	Juniperus occidentalis	N	modern	1974	0.5	0.550565
Big Bear Lake	2830	34.2699	116.925	Juniperus occidentalis	N	modern	1973	0.6	0.498569
Big Bear Lake	2830	34.2699	116.925	Juniperus occidentalis	N	modern	1972	0.8	0.536749
Big Bear Lake	2830	34.2699	116.925	Juniperus occidentalis	N	modern	1971	0.6	0.561624
Big Bear Lake	2830	34.2699	116.925	Juniperus occidentalis	N	modern	1970	0.6	0.565312
Big Bear Lake	2830	34.2699	116.925	Juniperus occidentalis	N	modern	1969	0.5	0.511442
Big Bear Lake	2830	34.2699	116.925	Juniperus occidentalis	N	modern	1968	0.4	0.57315
Big Bear Lake	2830	34.2699	116.925	Juniperus occidentalis	N	modern	1967	0.8	0.571735
Big Bear Lake	2830	34.2699	116.925	Juniperus occidentalis	N	modern	1966	0.9	0.555602
Big Bear Lake	2830	34.2699	116.925	Juniperus occidentalis	N	modern	1965	1.3	0.573118
Big Bear Lake	2830	34.2699	116.925	Juniperus occidentalis	N	modern	1964	0.8	0.556524
Big Bear Lake	2830	34.2699	116.925	Juniperus occidentalis	N	modern	1963	0.4	0.549613
Big Bear Lake	2830	34.2699	116.925	Juniperus occidentalis	N	modern	1962	1	0.60034
Big Bear Lake	2830	34.2699	116.925	Juniperus occidentalis	N	modern	1961	0.8	0.591109
Big Bear Lake	2830	34.2699	116.925	Juniperus occidentalis	N	modern	1960	0.8	0.556524
Big Bear Lake	2830	34.2699	116.925	Juniperus occidentalis	N	modern	1959	0.6	0.582342
Big Bear Lake	2830	34.2699	116.925	Juniperus occidentalis	N	modern	1958	0.7	0.57773
Big Bear Lake	2830	34.2699	116.925	Juniperus occidentalis	N	modern	1957	0.9	0.573556
Big Bear Lake	2830	34.2699	116.925	Juniperus occidentalis	N	modern	1956	0.7	0.567101
Big Bear Lake	2830	34.2699	116.925	Juniperus occidentalis	N	modern	1955	0.5	0.567562
Big Bear Lake	2830	34.2699	116.925	Juniperus occidentalis	N	modern	1954	0.7	0.562031
Big Bear Lake	2830	34.2699	116.925	Juniperus occidentalis	N	modern	1953	0.5	0.577245
Big Bear Lake	2830	34.2699	116.925	Juniperus occidentalis	N	modern	1952	0.7	0.58278
Big Bear Lake	2830	34.2699	116.925	Juniperus occidentalis	N	modern	1951	0.8	0.600778
Big Bear Lake	2830	34.2699	116.925	Juniperus occidentalis	N	modern	1950	1.2	0.586009
Big Bear Lake	2830	34.2699	116.925	Juniperus occidentalis	N	modern	1949	1.4	0.588777
Big Bear Lake	2830	34.2699	116.925	Juniperus occidentalis	N	modern	1948	1.7	0.556501
Big Bear Lake	2830	34.2699	116.925	Juniperus occidentalis	N	modern	1947	0.8	0.552777
Big Bear Lake	2830	34.2699	116.925	Juniperus occidentalis	N	modern	1946	0.6	0.587814
Big Bear Lake	2830	34.2699	116.925	Juniperus occidentalis	N	modern	1945	1.4	0.585508
Big Bear Lake	2830	34.2699	116.925	Juniperus occidentalis	N	modern	1944	1.4	0.57075
Big Bear Lake	2830	34.2699	116.925	Juniperus occidentalis	N	modern	1943	1	0.596121
Big Bear Lake	2830	34.2699	116.925	Juniperus occidentalis	N	modern	1942	1.4	0.560609
Big Bear Lake	2830	34.2699	116.925	Juniperus occidentalis	N	modern	1941	1	0.579972
Big Bear Lake	2830	34.2699	116.925	Juniperus occidentalis	N	modern	1940	1	0.569367
Big Bear Lake	2830	34.2699	116.925	Juniperus occidentalis	N	modern	1939	1.5	0.596582
Big Bear Lake	2830	34.2699	116.925	Juniperus occidentalis	N	modern	1938	1.3	0.569828
Big Bear Lake	2830	34.2699	116.925	Juniperus occidentalis	N	modern	1937	1.8	0.560586
Big Bear Lake	2830	34.2699	116.925	Juniperus occidentalis	N	modern	1936	1.9	0.598404
Big Bear Lake	2830	34.2699	116.925	Juniperus occidentalis	N	modern	1935	1.6	0.573493
Big Bear Lake	2830	34.2699	116.925	Juniperus occidentalis	N	modern	1934	1.8	0.569343
Big Bear Lake	2830	34.2699	116.925	Juniperus occidentalis	N	modern	1933	2.4	0.547227
Big Bear Lake	2830	34.2699	116.925	Juniperus occidentalis	N	modern	1932	2.4	0.547227
Big Bear Lake	2830	34.2699	116.925	Juniperus occidentalis	N	modern	1931	2.2	0.567039
Big Bear Lake	2830	34.2699	116.925	Juniperus occidentalis	N	modern	1930	2.8	0.582716
Big Bear Lake	2830	34.2699	116.925	Juniperus occidentalis	N	modern	1929	2.8	0.586406
Big Bear Lake	2830	34.2699	116.925	Juniperus occidentalis	N	modern	1928	2.5	0.579949
Big Bear Lake	2830	34.2699	116.925	Juniperus occidentalis	N	modern	1927	2.5	0.556339
Big Bear Lake	2830	34.2699	116.925	Juniperus occidentalis	N	modern	1926	2.8	0.590916
Big Bear Lake	2830	34.2699	116.925	Juniperus occidentalis	N	modern	1925	2.3	0.551733
Big Bear Lake	2830	34.2699	116.925	Juniperus occidentalis	N	modern	1924	2.1	0.548049
Big Bear Lake	2830	34.2699	116.925	Juniperus occidentalis	N	modern	1923	1.8	0.580307
Big Bear Lake	2830	34.2699	116.925	Juniperus occidentalis	N	modern	1922	1.6	0.572007
Big Bear Lake	2830	34.2699	116.925	Juniperus occidentalis	N	modern	1921	1.6	0.554497
Big Bear Lake	2830	34.2699	116.925	Juniperus occidentalis	N	modern	1920	1.1	0.564633
Big Bear Lake	2830	34.2699	116.925	Juniperus occidentalis	N	modern	1919	0.9	0.562329
Big Bear Lake	2830	34.2699	116.925	Juniperus occidentalis	N	modern	1918	1.2	0.545747
Big Bear Lake	2830	34.2699	116.925	Juniperus occidentalis	N	modern	1917	1.9	0.534714
Big Bear Lake	2830	34.2699	116.925	Juniperus occidentalis	N	modern	1916	1.8	0.579861
Big Bear Lake	2830	34.2699	116.925	Juniperus occidentalis	N	modern	1915	2.3	0.56004
Big Bear Lake	2830	34.2699	116.925	Juniperus occidentalis	N	modern	1914	2	0.580784
Big Bear Lake	2830	34.2699	116.925	Juniperus occidentalis	N	modern	1913	1.5	0.546683
Big Bear Lake	2830	34.2699	116.925	Juniperus occidentalis	N	modern	1912	1	0.535634
Big Bear Lake	2830	34.2699	116.925	Juniperus occidentalis	N	modern	1911	1.2	0.547604
Big Bear Lake	2830	34.2699	116.925	Juniperus occidentalis	N	modern	1910	1.7	0.544381
Big Bear Lake	2830	34.2699	116.925	Juniperus occidentalis	N	modern	1909	2.2	0.551288
Big Bear Lake	2830	34.2699	116.925	Juniperus occidentalis	N	modern	1908	1.7	0.539316
Big Bear Lake	2830	34.2699	116.925	Juniperus occidentalis	N	modern	1907	2	0.583964
Big Bear Lake	2830	34.2699	116.925	Juniperus occidentalis	N	modern	1906	2	0.540652
Big Bear Lake	2830	34.2699	116.925	Juniperus occidentalis	N	modern	1905	2.5	0.552163
Littlerock Reservoir	630	34.4958	118.026	Juniperus californica	LC1	modern	2003	1.2	0.598996
Littlerock Reservoir	630	34.4958	118.026	Juniperus californica	LC1	modern	2002	1.4	0.580931
Littlerock Reservoir	630	34.4958	118.026	Juniperus californica	LC1	modern	2001	1.5	0.626173
Littlerock Reservoir	630	34.4958	118.026	Juniperus californica	LC1	modern	2000	1.4	0.592223
Littlerock Reservoir	630	34.4958	118.026	Juniperus californica	LC1	modern	1999	1	0.60719
Littlerock Reservoir	630	34.4958	118.026	Juniperus californica	LC1	modern	1998	2.2	0.631882
Littlerock Reservoir	630	34.4958	118.026	Juniperus californica	LC1	modern	1997	1.8	0.605959
Littlerock Reservoir	630	34.4958	118.026	Juniperus californica	LC1	modern	1996	0.9	0.597108
Littlerock Reservoir	630	34.4958	118.026	Juniperus californica	LC1	modern	1995	1.1	0.612077
Littlerock Reservoir	630	34.4958	118.026	Juniperus californica	LC1	modern	1994	1.5	0.618786
Littlerock Reservoir	630	34.4958	118.026	Juniperus californica	LC1	modern	1993	2	0.586209
Littlerock Reservoir	630	34.4958	118.026	Juniperus californica	LC1	modern	1992	2.1	0.597757
Littlerock Reservoir	630	34.4958	118.026	Juniperus californica	LC1	modern	1991	2	0.59944
Littlerock Reservoir	630	34.4958	118.026	Juniperus californica	LC1	modern	1990	2	0.593391
Littlerock Reservoir	630	34.4958	118.026	Juniperus californica	LC1	modern	1989	2.9	0.594424
Littlerock Reservoir	630	34.4958	118.026	Juniperus californica	LC1	modern	1988	2.6	0.59136
Littlerock Reservoir	630	34.4958	118.026	Juniperus californica	LC1	modern	1987	1.9	0.585055
Littlerock Reservoir	630	34.4958	118.026	Juniperus californica	LC1	modern	1985	1	0.588197
Littlerock Reservoir	630	34.4958	118.026	Juniperus californica	LC1	modern	1984	0.9	0.563112
Littlerock Reservoir	630	34.4958	118.026	Juniperus californica	LC1	modern	1983	1.2	0.571981
Littlerock Reservoir	630	34.4958	118.026	Juniperus californica	LC1	modern	1982	0.7	0.568758
Littlerock Reservoir	630	34.4958	118.026	Juniperus californica	LC1	modern	1981	1.4	0.576069
Littlerock Reservoir	630	34.4958	118.026	Juniperus californica	LC1	modern	1980	0.5	0.577454
Littlerock Reservoir	630	34.4958	118.026	Juniperus californica	LC1	modern	1978	1.3	0.547375
Littlerock Reservoir	630	34.4958	118.026	Juniperus californica	LC1	modern	1977	0.9	0.527338
Littlerock Reservoir	630	34.4958	118.026	Juniperus californica	LC1	modern	1975	0.8	0.475004
Littlerock Reservoir	630	34.4958	118.026	Juniperus californica	LC1	modern	1967	0.9	0.473309
Littlerock Reservoir	630	34.4958	118.026	Juniperus californica	LC1	modern	1962	0.8	0.485572
Littlerock Reservoir	630	34.4958	118.026	Juniperus californica	LC1	modern	1959	0.8	0.503626
Littlerock Reservoir	630	34.4958	118.026	Juniperus californica	LC1	modern	1953	1.3	0.537302
Littlerock Reservoir	630	34.4958	118.026	Juniperus californica	LC1	modern	1952	1.3	0.5414
Littlerock Reservoir	630	34.4958	118.026	Juniperus californica	LC1	modern	1949	0.8	0.55892
Littlerock Reservoir	630	34.4958	118.026	Juniperus californica	LC1	modern	1948	0.7	0.547771
Littlerock Reservoir	630	34.4958	118.026	Juniperus californica	LC1	modern	1942	0.7	0.523649
Littlerock Reservoir	630	34.4958	118.026	Juniperus californica	LC1	modern	1941	0.9	0.559335
Littlerock Reservoir	630	34.4958	118.026	Juniperus californica	LC1	modern	1940	0.9	0.576346
Littlerock Reservoir	630	34.4958	118.026	Juniperus californica	LC1	modern	2001	1	0.625571
Littlerock Reservoir	630	34.4958	118.026	Juniperus californica	LC1	modern	2000	0.9	0.61816
Littlerock Reservoir	630	34.4958	118.026	Juniperus californica	LC1	modern	1999	0.8	0.649954
Littlerock Reservoir	630	34.4958	118.026	Juniperus californica	LC1	modern	1998	0.8	0.630724
Littlerock Reservoir	630	34.4958	118.026	Juniperus californica	LC1	modern	1997	1.1	0.658678
Littlerock Reservoir	630	34.4958	118.026	Juniperus californica	LC1	modern	1996	0.6	0.679839
Littlerock Reservoir	630	34.4958	118.026	Juniperus californica	LC1	modern	1995	0.6	0.629377
Littlerock Reservoir	630	34.4958	118.026	Juniperus californica	LC1	modern	1994	0.8	0.658877
Littlerock Reservoir	630	34.4958	118.026	Juniperus californica	LC3	modern	1991	2.8	0.6394
Littlerock Reservoir	630	34.4958	118.026	Juniperus californica	LC3	modern	1990	1.7	0.64834
Littlerock Reservoir	630	34.4958	118.026	Juniperus californica	LC3	modern	1989	1.8	0.620311
Littlerock Reservoir	630	34.4958	118.026	Juniperus californica	LC3	modern	1988	1.6	0.60855
Littlerock Reservoir	630	34.4958	118.026	Juniperus californica	LC3	modern	1986	2.1	0.608785
Littlerock Reservoir	630	34.4958	118.026	Juniperus californica	LC3	modern	1985	3.3	0.619992
Littlerock Reservoir	630	34.4958	118.026	Juniperus californica	LC3	modern	1984	1.9	0.610399
Littlerock Reservoir	630	34.4958	118.026	Juniperus californica	LC3	modern	1983	1.3	0.58523
Littlerock Reservoir	630	34.4958	118.026	Juniperus californica	LC3	modern	1982	2.5	0.577341
Littlerock Reservoir	630	34.4958	118.026	Juniperus californica	LC3	modern	1980	2.2	0.574823
Littlerock Reservoir	630	34.4958	118.026	Juniperus californica	LC3	modern	1979	2.6	0.546131
Littlerock Reservoir	630	34.4958	118.026	Juniperus californica	LC3	modern	1977	2.2	0.542353
Littlerock Reservoir	630	34.4958	118.026	Juniperus californica	LC3	modern	1976	2.2	0.563971
Littlerock Reservoir	630	34.4958	118.026	Juniperus californica	LC3	modern	1971	2.1	0.510217
Littlerock Reservoir	630	34.4958	118.026	Juniperus californica	LC3	modern	1970	2.1	0.503823
Littlerock Reservoir	630	34.4958	118.026	Juniperus californica	LC3	modern	1965	3.7	0.48718
Littlerock Reservoir	630	34.4958	118.026	Juniperus californica	LC3	modern	1964	3.6	0.526312
Littlerock Reservoir	630	34.4958	118.026	Juniperus californica	LC3	modern	1963	3	0.494532
Littlerock Reservoir	630	34.4958	118.026	Juniperus californica	LC3	modern	1961	2.5	0.460043
Littlerock Reservoir	630	34.4958	118.026	Juniperus californica	LC3	modern	1955	3.5	0.485153
