# Supplementary material for: Changes in biomass allocation buffer low CO2 effects on tree growth during the last glaciation
Source: Sci Rep. 2017 Feb 24;7:43087. doi: 10.1038/srep43087 (PMC5324044; doi:10.1038/srep43087)
Supplement: Supplementary Dataset 3 [file srep43087-s3.xls]

## Sheet: Sheet1
Year	Simulated ring width (mm)	Observed mean ring width (mm)	Observed standard deviation (mm)
1903	0.518497	0.679	0.284171
1904	0.529745	0.773	0.275645
1905	0.910801	0.812	0.229547
1906	0.893092	0.67	0.210772
1907	0.844484	0.62	0.179141
1908	0.736604	0.623	0.271096
1909	0.67229	0.628	0.223941
1910	0.582529	0.572	0.302467
1911	0.620249	0.638	0.283918
1912	0.866393	0.678	0.266408
1913	0.714067	0.839	0.256356
1914	0.494022	0.77	0.246357
1915	0.623918	0.596	0.230983
1916	0.579039	0.627	0.339101
1917	0.347917	0.491	0.294256
1918	0.459258	0.535	0.276574
1919	0.46576	0.593	0.187456
1920	0.612705	0.55	0.233323
1921	1.02618	0.709	0.220937
1922	0.694199	0.622	0.208126
1923	0.690707	0.81	0.226891
1924	0.735726	0.579	0.237514
1925	0.773645	0.836	0.332984
1926	0.851986	0.871	0.417404
1927	0.856495	0.61	0.233566
1928	1.09672	0.47	0.183553
1929	0.675317	0.488	0.236586
1930	0.589574	0.382	0.212829
1931	0.907997	0.565	0.265109
1932	0.751012	0.439	0.187457
1933	0.218118	0.352	0.233777
1934	0.285433	0.662	0.411432
1935	0.960843	0.66	0.323272
1936	1.23152	0.838	0.385309
1937	0.87792	0.631	0.344339
1938	0.745719	0.69	0.415728
1939	0.717999	0.755	0.528917
1940	0.799892	0.716	0.406841
1941	1.14824	0.766	0.467388
1942	1.10905	0.725	0.302874
1943	1.03517	0.763	0.356019
1944	0.966561	0.689	0.34999
1945	0.981357	0.837	0.360719
1946	0.841835	0.865	0.362537
1947	0.605566	0.736	0.390809
1948	0.581211	0.677	0.271771
1949	0.165375	0.479	0.318119
1950	0.218525	0.838	0.452224
1951	0.83485	0.797	0.409686
1952	0.899813	0.74	0.523771
1953	0.923354	0.677	0.389384
1954	0.960757	1.016	0.447656
1955	0.683805	0.805	0.479388
1956	0.67919	0.708	0.453655
1957	0.95706	0.699	0.469687
1958	1.07855	0.943	0.738232
1959	0.874036	0.811	0.448076
1960	0.615757	0.695	0.490785
1961	0.690631	0.682	0.544952
1962	0.617253	0.79	0.534813
1963	0.713931	0.833	0.64639
1964	0.864779	0.883	0.681058
1965	1.01944	0.799	0.607333
1966	0.904308	0.887	0.582442
1967	0.819949	0.714	0.388619
1968	0.828806	0.675	0.480944
1969	0.476276	0.662	0.475112
1970	0.685063	0.7	0.424686
1971	1.02675	0.674	0.384621
1972	0.681739	0.846	0.390644
1973	0.330798	0.627	0.337045
1974	0.717465	0.611111	0.502188
1975	1.16257	0.654444	0.418748
1976	1.23799	0.856667	0.418432
1977	1.0382	1.06556	0.493334
1978	0.974879	1.13889	0.473037
1979	1.04267	1.04222	0.411027
1980	1.14249	1.18	0.46247
1981	1.23004	0.675556	0.490866
1982	1.10838	0.915556	0.597122
1983	1.14841	0.97	0.561433
1984	1.1482	0.987778	0.532056
1985	1.17897	0.814	0.306749
