# Supplementary material for: Changes in biomass allocation buffer low CO2 effects on tree growth during the last glaciation
Source: Sci Rep. 2017 Feb 24;7:43087. doi: 10.1038/srep43087 (PMC5324044; doi:10.1038/srep43087)
Supplement: Supplementary Dataset 4 [file srep43087-s4.xls]

## Sheet: Sheet1
Simulated year	LGM								Modern			LGM+320				LGM+H	LGM+P	LGM+T		LGM+TP	LGM+PTH	LGM+VPD	MOD+180	Lyttle Creek				Littlerock Reservoir				Mt. Emma Rd				Wildhorse Springs				Hwy 38 Bend				Big Bear Lake
	gs (mmol C s−1m−2ppm−1)	Vcmax/φ0. Ιabs.	GPP (kg C)	NPP (kg C)	increment of foliage (kg C)	increment of fine root (kg C)	ci/ca	ring width (mm)	gs (mmol C s−1m−2ppm−1)	Vcmax/φ0. Ιabs.	ci/ca	GPP (kg C)	NPP (kg C)	increment of foliage (kg C)	increment of fine root (kg C)	ring width (mm)	ring width (mm)	ring width (mm)	ci/ca	ring width (mm)	ring width (mm)	ci/ca	ring width (mm)	ci/ca (LGM)	ci/ca (Modern)	ci/ca (LGM+T)	ci/ca (LGM+VPD)	ci/ca (LGM)	ci/ca (Modern)	ci/ca (LGM+T)	ci/ca (LGM+VPD)	ci/ca (LGM)	ci/ca (Modern)	ci/ca (LGM+T)	ci/ca (LGM+VPD)	ci/ca (LGM)	ci/ca (Modern)	ci/ca (LGM+T)	ci/ca (LGM+VPD)	ci/ca (LGM)	ci/ca (Modern)	ci/ca (LGM+T)	ci/ca (LGM+VPD)	ci/ca (LGM)	ci/ca (Modern)	ci/ca (LGM+T)	ci/ca (LGM+VPD)
1	0.156178	2.20459	54.4336	23.7501	4.94544	3.3652	0.593963	1.76952	0.0883467	2.32952	-	71.5681	30.57	5.57295	5.0504	1.68992	1.41199	1.15535	0.497446	0.793732	0.726488	0.66965	0.742191	0.535716	-	0.42752	0.627514	0.525278	-	0.427745	0.61127	0.506515	-	0.408777	0.594093	0.452868	-	0.344045	0.553877	0.453672	0.426068	0.346935	0.554669	0.427456	-	0.312846	0.527407
2	0.139846	2.32744	-	-	-	-	0.566686	1.68331	0.0914873	2.20548	-	-	-	-	-	1.6373	1.36441	1.0156	0.529891	0.712328	0.67906	0.618777	0.770713	0.517801	-	0.442682	0.5899	0.506944	-	0.450981	0.567532	0.489591	-	0.429514	0.550991	0.445341	-	0.353076	0.522206	0.446109	0.433167	0.355807	0.522969	0.414148	-	0.317742	0.492437
3	0.135387	2.25625	-	-	-	-	0.569869	1.643	0.0969307	2.2529	-	-	-	-	-	1.51925	1.26667	0.939961	0.514651	0.619203	0.507935	0.635855	0.701378	0.517053	-	0.429919	0.604789	0.506497	-	0.433981	0.583714	0.489234	-	0.412833	0.567545	0.437764	-	0.338342	0.532144	0.438515	0.438236	0.34097	0.532898	0.413366	-	0.304101	0.509333
4	0.135448	2.29368	-	-	-	-	0.563729	1.62049	0.0897995	2.34036	-	-	-	-	-	1.50091	1.49617	1.01531	0.504668	0.926075	0.804378	0.63661	0.920418	0.509089	-	0.433412	0.600138	0.497682	-	0.435341	0.580208	0.480551	-	0.416041	0.564201	0.430405	-	0.343563	0.530856	0.431104	0.448173	0.346153	0.531549	0.40714	-	0.312319	0.506534
5	0.138815	2.33805	-	-	-	-	0.578904	1.85985	0.098133	2.2491	-	-	-	-	-	1.70133	1.71686	1.1719	0.523609	1.08433	0.934152	0.633066	0.949684	0.522258	-	0.447571	0.592013	0.511465	-	0.447268	0.575406	0.493978	-	0.427348	0.558886	0.439875	-	0.360601	0.513737	0.440614	0.427802	0.363562	0.51448	0.418142	-	0.326051	0.492394
6	0.156429	2.20966	-	-	-	-	0.60364	1.84689	0.0954124	2.28256	-	-	-	-	-	1.64509	1.54832	1.18966	0.508693	0.940351	0.775377	0.667442	0.878085	0.548293	-	0.428141	0.633725	0.539299	-	0.434313	0.615742	0.520639	-	0.414569	0.598463	0.465982	-	0.345771	0.555731	0.46686	0.433102	0.348611	0.556584	0.439271	-	0.311254	0.530813
7	0.133408	2.32037	-	-	-	-	0.56449	1.70282	0.0970675	2.22335	-	-	-	-	-	1.54226	1.41109	1.18219	0.525458	0.910236	0.782029	0.622421	0.852662	0.514322	-	0.451821	0.585513	0.50358	-	0.450504	0.572023	0.486777	-	0.430262	0.556147	0.43593	-	0.364753	0.510983	0.436651	0.442603	0.368162	0.511712	0.412162	-	0.328788	0.487654
8	0.163634	2.29296	-	-	-	-	0.606195	1.75396	0.0966425	2.20164	-	-	-	-	-	1.60427	1.47539	1.15115	0.530432	0.903465	0.764916	0.652568	0.753609	0.539545	-	0.45297	0.601613	0.529649	-	0.454792	0.583017	0.511039	-	0.433146	0.565349	0.453694	-	0.358916	0.521493	0.454521	0.450402	0.361709	0.522308	0.430882	-	0.323457	0.499213
9	0.142277	2.34455	-	-	-	-	0.578311	1.83764	0.0909825	2.27134	-	-	-	-	-	1.67252	1.52225	1.13759	0.519274	0.864621	0.704814	0.630491	0.651621	0.520107	-	0.467694	0.574962	0.509233	-	0.45018	0.567604	0.492349	-	0.42978	0.551437	0.438859	-	0.37812	0.496576	0.439579	0.449948	0.381497	0.497299	0.418043	-	0.341327	0.475386
10	0.143746	2.31077	-	-	-	-	0.576782	1.63699	0.0874394	2.36825	-	-	-	-	-	1.59261	1.36688	1.08779	0.502184	0.846411	0.807694	0.646343	0.706533	0.519879	-	0.44809	0.597492	0.508828	-	0.433354	0.587445	0.49126	-	0.413973	0.571094	0.437453	-	0.356984	0.524445	0.438185	0.436533	0.359817	0.525169	0.41576	-	0.324233	0.502028
11	0.140399	2.34387	-	-	-	-	0.574016	1.57572	0.0962364	2.17663	-	-	-	-	-	1.53442	1.23726	1.07721	0.537218	0.775283	0.751354	0.621654	0.770614	0.522881	-	0.465253	0.582469	0.512236	-	0.459816	0.569425	0.494385	-	0.438913	0.552476	0.446847	-	0.367805	0.515067	0.447624	0.437277	0.371084	0.515842	0.417485	-	0.33082	0.486659
12	0.132407	2.36421	-	-	-	-	0.567296	1.78958	0.0913134	2.23496	-	-	-	-	-	1.72095	1.49332	1.09531	0.526622	0.871121	0.814768	0.617803	0.736226	0.519722	-	0.466175	0.574039	0.508893	-	0.448584	0.567654	0.492032	-	0.427457	0.551528	0.445996	-	0.361405	0.510843	0.446747	0.437875	0.364277	0.511599	0.417656	-	0.327	0.481587
13	0.146338	2.23676	-	-	-	-	0.5773	1.81437	0.093292	2.22184	-	-	-	-	-	1.65816	1.57309	1.05289	0.518647	0.86993	0.730372	0.639814	0.629924	0.520955	-	0.453909	0.591093	0.510727	-	0.44279	0.582241	0.493169	-	0.421618	0.565652	0.438752	-	0.352265	0.521433	0.439537	0.433572	0.35523	0.522211	0.416073	-	0.317542	0.498767
14	0.132321	2.36351	-	-	-	-	0.563931	1.64667	0.0893104	2.33951	-	-	-	-	-	1.4808	1.38357	1.0307	0.513409	0.790174	0.641332	0.628944	0.661561	0.513914	-	0.456929	0.583121	0.502439	-	0.443133	0.577573	0.485566	-	0.424377	0.561696	0.434073	-	0.36675	0.512783	0.43476	0.427103	0.369805	0.51347	0.412637	-	0.333713	0.491154
15	0.160641	2.26227	-	-	-	-	0.611249	1.32251	0.0932121	2.24831	-	-	-	-	-	1.39561	1.37671	0.900753	0.522015	0.94876	1.02386	0.666576	1.07068	0.545508	-	0.454843	0.611462	0.535278	-	0.448955	0.599851	0.516319	-	0.428733	0.582088	0.459934	-	0.36469	0.530434	0.460745	0.433751	0.367699	0.531238	0.436205	-	0.326886	0.510232
16	0.126947	2.3794	-	-	-	-	0.560297	1.45037	0.0989736	2.12779	-	-	-	-	-	1.5361	1.49349	0.922878	0.555386	0.988195	1.07622	0.600663	1.1317	0.508535	-	0.462801	0.568946	0.497599	-	0.474087	0.545584	0.481142	-	0.451491	0.529669	0.429503	-	0.368064	0.497586	0.430216	0.438645	0.371088	0.498301	0.407842	-	0.333593	0.474938
17	0.118368	2.4434	-	-	-	-	0.547676	1.64124	0.100792	2.21362	-	-	-	-	-	1.65855	1.22168	1.01598	0.55143	0.654671	0.673939	0.593067	0.722239	0.495758	-	0.454825	0.564225	0.483857	-	0.471125	0.537954	0.468139	-	0.448316	0.522791	0.420138	-	0.360596	0.493888	0.420769	0.433298	0.363442	0.494523	0.398479	-	0.326032	0.472785
18	0.142314	2.32419	-	-	-	-	0.570247	1.63368	0.0961247	2.22573	-	-	-	-	-	1.55849	1.09526	1.11128	0.529399	0.594759	0.526665	0.625845	0.723687	0.51669	-	0.436368	0.594001	0.505303	-	0.45093	0.571781	0.487641	-	0.428845	0.555152	0.439329	-	0.344246	0.524579	0.440078	0.43342	0.346845	0.525317	0.412296	-	0.310089	0.499303
19	0.138098	2.32503	-	-	-	-	0.586673	1.88883	0.0960578	2.17585	-	-	-	-	-	1.68468	1.29954	1.27504	0.554632	0.714952	0.52975	0.631165	0.763122	0.532886	-	0.456228	0.598787	0.523326	-	0.473083	0.576226	0.506226	-	0.449904	0.559857	0.451312	-	0.362457	0.523071	0.452112	0.44375	0.365301	0.523864	0.428845	-	0.325518	0.503242
20	0.168018	2.21347	-	-	-	-	0.595056	1.62474	0.0897117	2.20994	-	-	-	-	-	1.55958	1.29998	1.04155	0.519116	0.742238	0.691347	0.652991	0.840336	0.526734	-	0.442267	0.599397	0.5162	-	0.444611	0.584349	0.497966	-	0.422814	0.567126	0.441318	-	0.345575	0.52254	0.442083	0.443509	0.348368	0.523302	0.420576	-	0.3109	0.501972
21	0.140738	2.32486	-	-	-	-	0.582275	1.33666	0.0916134	2.25738	-	-	-	-	-	1.34703	1.26931	0.730822	0.520277	0.679555	0.697261	0.638513	0.886916	0.525588	-	0.451372	0.595229	0.515244	-	0.44882	0.579937	0.497945	-	0.428346	0.563578	0.442443	-	0.357747	0.520803	0.44319	0.426597	0.360573	0.521551	0.421594	-	0.323509	0.501067
22	0.125378	2.32914	-	-	-	-	0.551574	1.48814	0.0968403	2.24984	-	-	-	-	-	1.40401	1.02791	0.792888	0.523376	0.40125	0.335433	0.610105	0.560158	0.50256	-	0.450066	0.574146	0.49161	-	0.447865	0.559762	0.475598	-	0.425838	0.544498	0.425975	-	0.352098	0.505384	0.426681	0.439169	0.355004	0.506089	0.403555	-	0.316486	0.483319
23	0.122778	2.41194	-	-	-	-	0.56434	1.58424	0.0890428	2.26029	-	-	-	-	-	1.45229	0.92354	0.879594	0.526837	0.309167	0.203642	0.614418	0.393449	0.515581	-	0.457833	0.576302	0.504025	-	0.454102	0.561479	0.487531	-	0.433888	0.545695	0.436403	-	0.365105	0.504062	0.437073	0.437317	0.367904	0.504733	0.415589	-	0.332812	0.481844
24	0.128958	2.38901	-	-	-	-	0.558739	1.74959	0.0858265	2.33389	-	-	-	-	-	1.48127	1.29486	0.907847	0.506223	0.497298	0.261164	0.620747	0.426999	0.509157	-	0.454917	0.577363	0.498305	-	0.436202	0.569149	0.481523	-	0.416585	0.553266	0.429794	-	0.358156	0.509333	0.430512	0.439404	0.360923	0.51005	0.407846	-	0.325389	0.48632
25	0.146076	2.20256	-	-	-	-	0.576416	1.7787	0.0815562	2.3542	-	-	-	-	-	1.4576	1.5569	0.940791	0.477574	0.732463	0.435265	0.660135	0.661982	0.5216	-	0.42502	0.616349	0.511938	-	0.408079	0.608148	0.494616	-	0.38931	0.59237	0.438797	-	0.337346	0.541218	0.439576	0.425019	0.340035	0.541992	0.417331	-	0.303589	0.521926
26	0.151718	2.32057	-	-	-	-	0.60533	1.76324	0.0908317	2.41505	-	-	-	-	-	1.53082	1.40336	0.903098	0.497844	0.628773	0.417816	0.673668	0.585211	0.543298	-	0.446301	0.620518	0.533232	-	0.436325	0.610814	0.514555	-	0.418611	0.593739	0.454542	-	0.367214	0.537549	0.455336	0.433019	0.370057	0.538329	0.435013	-	0.333191	0.52051
27	0.153128	2.21812	-	-	-	-	0.584108	1.83314	0.0898709	2.32321	-	-	-	-	-	1.6568	1.32385	0.978818	0.491614	0.559255	0.404283	0.657344	0.425473	0.529159	-	0.430109	0.616636	0.518837	-	0.422891	0.602898	0.500732	-	0.403581	0.58612	0.448527	-	0.346418	0.543096	0.449323	0.432631	0.349177	0.543881	0.422639	-	0.309739	0.522181
28	0.132305	2.30478	-	-	-	-	0.564073	1.82535	0.0835579	2.3685	-	-	-	-	-	1.69039	1.40013	1.00606	0.487027	0.628268	0.510389	0.639212	0.483721	0.512326	-	0.431605	0.598966	0.50097	-	0.418645	0.587212	0.484446	-	0.399927	0.571794	0.432455	-	0.34275	0.527404	0.433131	0.442506	0.345283	0.52808	0.412052	-	0.308609	0.509858
29	0.133177	2.39369	-	-	-	-	0.553219	1.53981	0.0824688	2.4162	-	-	-	-	-	1.442	1.3648	0.709163	0.492362	0.536848	0.453111	0.624167	0.472533	0.507229	-	0.435766	0.589057	0.496059	-	0.421352	0.578236	0.479922	-	0.402028	0.563112	0.430549	-	0.346759	0.519929	0.431242	0.437337	0.349274	0.520622	0.407973	-	0.313855	0.498535
30	0.127949	2.39434	-	-	-	-	0.546086	1.68539	0.0868514	2.36714	-	-	-	-	-	1.46644	1.49805	0.849968	0.493572	0.6626	0.465071	0.616373	0.653008	0.498562	-	0.442248	0.575019	0.486851	-	0.423976	0.568176	0.470584	-	0.405108	0.552876	0.42217	-	0.34817	0.508589	0.422832	0.444577	0.35084	0.509257	0.399697	-	0.317878	0.482992
31	0.134193	2.30244	-	-	-	-	0.563098	2.09878	0.0879668	2.45102	-	-	-	-	-	1.78049	1.52475	1.29294	0.481334	0.788949	0.524513	0.645525	0.777558	0.516974	-	0.43674	0.602779	0.506299	-	0.415142	0.599519	0.489753	-	0.396543	0.584264	0.442016	-	0.347254	0.536915	0.442759	0.454936	0.35004	0.53765	0.41604	-	0.316561	0.50823
32	0.153387	2.31212	-	-	-	-	0.595406	1.89692	0.0898677	2.27496	-	-	-	-	-	1.70732	1.38637	1.13512	0.511255	0.688158	0.543121	0.651293	0.710539	0.538072	-	0.460365	0.596302	0.528235	-	0.443182	0.589661	0.509741	-	0.422574	0.572181	0.452078	-	0.36097	0.519053	0.452893	0.435772	0.36375	0.51986	0.430287	-	0.326157	0.497221
33	0.165522	2.2505	-	-	-	-	0.585238	1.53795	0.0936745	2.23428	-	-	-	-	-	1.50575	1.67079	0.777046	0.507517	0.894553	0.877043	0.649488	0.859085	0.529789	-	0.443997	0.604287	0.518955	-	0.430627	0.59266	0.500067	-	0.409704	0.575066	0.446308	-	0.345753	0.529844	0.447104	0.454639	0.348463	0.530636	0.421199	-	0.311314	0.505288
34	0.132439	2.35124	-	-	-	-	0.557969	1.38384	0.091872	2.38621	-	-	-	-	-	1.41036	1.56419	0.710259	0.497546	0.86281	0.892372	0.635801	0.852015	0.506254	-	0.432692	0.597402	0.494962	-	0.43447	0.581743	0.478289	-	0.416727	0.566268	0.425885	-	0.352301	0.524843	0.426578	0.443226	0.354989	0.525534	0.40517	-	0.320022	0.506293
35	0.121054	2.41975	-	-	-	-	0.542829	1.68286	0.0923372	2.25331	-	-	-	-	-	1.58763	1.50688	0.933399	0.519849	0.772133	0.680063	0.597982	0.801419	0.499791	-	0.449853	0.570623	0.488484	-	0.447473	0.554052	0.472538	-	0.427268	0.538789	0.426927	-	0.360455	0.504218	0.427614	0.438585	0.363481	0.504907	0.401366	-	0.326637	0.47776
36	0.130697	2.32686	-	-	-	-	0.565669	1.78665	0.0901972	2.38012	-	-	-	-	-	1.61681	1.64716	1.02277	0.49141	0.911743	0.74562	0.64059	0.892831	0.513558	-	0.441065	0.598278	0.503232	-	0.424864	0.590337	0.486623	-	0.406382	0.574891	0.433455	-	0.355043	0.527423	0.434188	0.446987	0.358008	0.528156	0.412108	-	0.321929	0.506078
37	0.135937	2.35136	-	-	-	-	0.565688	1.76359	0.0909567	2.32294	-	-	-	-	-	1.59966	1.52124	0.985326	0.504284	0.798232	0.645972	0.630287	0.749719	0.520285	-	0.440912	0.600574	0.509311	-	0.428058	0.588977	0.492256	-	0.408193	0.573021	0.44354	-	0.34373	0.538146	0.444276	0.441038	0.346485	0.538872	0.417759	-	0.313694	0.508737
38	0.134532	2.33214	-	-	-	-	0.566917	1.83853	0.0926237	2.31723	-	-	-	-	-	1.6302	1.57267	0.940073	0.501996	0.700202	0.516319	0.635646	0.639976	0.514954	-	0.448395	0.589214	0.504145	-	0.434914	0.58089	0.487043	-	0.41564	0.564831	0.432239	-	0.359727	0.513392	0.432963	0.443227	0.362732	0.514122	0.4121	-	0.32625	0.493154
39	0.148077	2.21962	-	-	-	-	0.578074	1.90233	0.0888811	2.34647	-	-	-	-	-	1.64421	1.88825	0.946448	0.487611	0.957544	0.705665	0.657736	0.792888	0.517762	-	0.436136	0.603344	0.506787	-	0.418961	0.596441	0.489531	-	0.399549	0.580465	0.435019	-	0.349104	0.528326	0.43574	0.438154	0.351945	0.529044	0.414524	-	0.315277	0.509107
40	0.147649	2.25544	-	-	-	-	0.580869	1.5161	0.0907481	2.32236	-	-	-	-	-	1.37318	1.66762	0.792622	0.497695	0.959219	0.811568	0.655826	0.826658	0.521196	-	0.445871	0.602974	0.510397	-	0.43411	0.593673	0.493154	-	0.415922	0.577625	0.440802	-	0.36004	0.533047	0.441552	0.439133	0.363108	0.533793	0.417947	-	0.327075	0.510529
41	0.141064	2.33314	-	-	-	-	0.574352	1.21153	0.0946613	2.2419	-	-	-	-	-	1.18329	1.22483	0.62069	0.516791	0.668348	0.642941	0.633675	0.705706	0.519418	-	0.453649	0.587821	0.507917	-	0.451283	0.574187	0.490572	-	0.432617	0.557818	0.44212	-	0.370271	0.515605	0.442846	0.440068	0.373462	0.516327	0.416552	-	0.336721	0.489905
42	0.11781	2.40817	-	-	-	-	0.554037	1.40183	0.0839507	2.28736	-	-	-	-	-	1.34301	1.35393	0.735164	0.509847	0.763623	0.707704	0.610474	0.831936	0.504723	-	0.445109	0.575278	0.493194	-	0.437282	0.559239	0.477095	-	0.417393	0.543849	0.424311	-	0.353667	0.501557	0.42497	0.439038	0.35634	0.502218	0.406138	-	0.321097	0.482469
43	0.126567	2.40163	-	-	-	-	0.557819	1.49256	0.0931913	2.31856	-	-	-	-	-	1.46236	1.44203	0.844734	0.50681	0.832096	0.806157	0.622081	0.853372	0.511087	-	0.445067	0.58966	0.49982	-	0.440099	0.574899	0.483154	-	0.421661	0.559257	0.432802	-	0.362385	0.518996	0.433516	0.444226	0.365364	0.51971	0.409873	-	0.330751	0.494684
44	0.12583	2.3757	-	-	-	-	0.554008	1.66792	0.0931099	2.20346	-	-	-	-	-	1.62722	1.48893	0.880891	0.518883	0.745933	0.715155	0.607075	0.703266	0.499801	-	0.45469	0.564065	0.488596	-	0.441241	0.551996	0.47244	-	0.420647	0.536474	0.417608	-	0.358303	0.488479	0.418281	0.444515	0.361205	0.489161	0.40048	-	0.323817	0.470625
45	0.128598	2.35324	-	-	-	-	0.54475	1.54497	0.084708	2.30265	-	-	-	-	-	1.4508	1.27209	0.750167	0.491964	0.529284	0.450242	0.613886	0.562031	0.498659	-	0.431005	0.581016	0.487837	-	0.415913	0.57078	0.471702	-	0.396018	0.55557	0.421222	-	0.335717	0.512522	0.421925	0.450779	0.338283	0.513233	0.39914	-	0.303822	0.489274
46	0.131718	2.35307	-	-	-	-	0.557108	1.71662	0.0890665	2.32204	-	-	-	-	-	1.52669	1.1296	0.985549	0.496348	0.462892	0.307046	0.623013	0.481156	0.503967	-	0.434405	0.585691	0.492466	-	0.42439	0.57129	0.475865	-	0.404687	0.55576	0.421524	-	0.344099	0.510927	0.422191	0.457156	0.346719	0.511593	0.403237	-	0.311289	0.493043
47	0.134897	2.34373	-	-	-	-	0.572636	1.78805	0.0840685	2.33186	-	-	-	-	-	1.61132	0.995598	1.12818	0.500148	0.43571	0.306346	0.640429	0.469505	0.5202	-	0.44096	0.599734	0.510034	-	0.430714	0.58934	0.493549	-	0.411594	0.573952	0.437885	-	0.351038	0.528236	0.43862	0.448844	0.353781	0.528971	0.418753	-	0.32034	0.507189
48	0.141852	2.3338	-	-	-	-	0.576844	1.43058	0.0857719	2.23295	-	-	-	-	-	1.296	0.875171	0.851521	0.512552	0.374832	0.274173	0.630854	0.468646	0.528756	-	0.452102	0.593606	0.518676	-	0.433815	0.585355	0.500645	-	0.41265	0.568386	0.45213	-	0.350886	0.52846	0.452946	0.441354	0.353666	0.529268	0.422444	-	0.317644	0.496917
49	0.132462	2.37266	-	-	-	-	0.565916	1.61506	0.0833811	2.30639	-	-	-	-	-	1.34629	1.00159	0.899467	0.511411	0.382868	0.156094	0.623856	0.292177	0.516399	-	0.452805	0.583044	0.505465	-	0.438641	0.573091	0.488671	-	0.417729	0.557173	0.434821	-	0.356551	0.509747	0.435536	0.444162	0.359375	0.510459	0.414635	-	0.322891	0.488163
50	0.140652	2.31176	-	-	-	-	0.591984	1.52827	0.0798876	2.3292	-	-	-	-	-	1.34081	1.33611	0.808481	0.500541	0.682487	0.527434	0.654721	0.511679	0.531598	-	0.444007	0.603796	0.521519	-	0.436371	0.59057	0.504394	-	0.417156	0.574495	0.449666	-	0.355762	0.52957	0.450427	0.44456	0.358335	0.530329	0.42824	-	0.321748	0.510671
51	0.142065	2.27993	-	-	-	-	0.578422	1.53225	0.0797711	2.29029	0.565004	-	-	-	-	1.41537	1.50481	0.871378	0.496056	0.839074	0.738436	0.643829	0.750513	0.519215	0.513351	0.436452	0.594878	0.508378	0.501418	0.427574	0.581528	0.490913	0.481411	0.407538	0.56504	0.437859	0.423259	0.343497	0.521568	0.438614	0.426068	0.346105	0.522315	0.415463	0.387178	0.311354	0.497791
52	0.122953	2.39973	-	-	-	-	0.551135	1.90442	0.0938471	2.24851	0.576175	-	-	-	-	1.70563	1.44262	1.10441	0.522481	0.6816	0.503216	0.603714	0.577087	0.498187	0.520788	0.454732	0.563552	0.486602	0.508971	0.448116	0.547045	0.470862	0.488138	0.427122	0.531871	0.418685	0.430164	0.359944	0.491103	0.419331	0.433167	0.36279	0.491753	0.400763	0.393515	0.325773	0.472334
53	0.152378	2.22999	-	-	-	-	0.578044	1.74014	0.0854305	2.28413	0.572284	-	-	-	-	1.57973	1.31315	0.945344	0.492577	0.58071	0.432826	0.6536	0.504776	0.518322	0.525717	0.440826	0.601872	0.507481	0.507067	0.419902	0.594	0.489202	0.487736	0.40058	0.577043	0.43886	0.435172	0.344906	0.533977	0.439639	0.438236	0.347731	0.534748	0.412173	0.39894	0.312784	0.506023
54	0.141395	2.30072	-	-	-	-	0.578202	1.72486	0.0866477	2.31827	0.572395	-	-	-	-	1.59144	1.3426	0.97953	0.497112	0.63649	0.51799	0.649588	0.568531	0.524189	0.532141	0.454028	0.601282	0.513892	0.510644	0.429713	0.594271	0.496533	0.491732	0.410729	0.578173	0.447116	0.444998	0.359894	0.536657	0.447904	0.448173	0.362841	0.53744	0.420108	0.408815	0.328251	0.50779
55	0.129032	2.34996	-	-	-	-	0.564796	1.79971	0.0822097	2.26613	0.56786	-	-	-	-	1.66228	1.45971	0.960792	0.505101	0.656623	0.54011	0.625399	0.564914	0.511007	0.514158	0.436622	0.587908	0.50013	0.503157	0.434216	0.569073	0.483316	0.482949	0.413995	0.553109	0.432812	0.424927	0.345566	0.516849	0.433551	0.427802	0.348229	0.517586	0.40923	0.388913	0.313992	0.49127
56	0.141255	2.32275	-	-	-	-	0.562836	1.62854	0.0899351	2.31895	0.569038	-	-	-	-	1.51803	1.57184	0.809337	0.494171	0.755722	0.658094	0.634627	0.683582	0.51052	0.521389	0.439152	0.592192	0.499429	0.504725	0.422775	0.581723	0.482457	0.484968	0.403162	0.565927	0.429732	0.43025	0.345491	0.520065	0.430456	0.433102	0.34812	0.520784	0.408116	0.394262	0.313115	0.498125
57	0.136508	2.27368	-	-	-	-	0.558704	1.50105	0.0849547	2.34775	0.571406	-	-	-	-	1.42313	1.35652	0.651928	0.486444	0.577087	0.514336	0.640275	0.538785	0.510272	0.522981	0.43176	0.600383	0.499391	0.512204	0.418762	0.592213	0.482814	0.493719	0.400161	0.576946	0.428834	0.439531	0.346385	0.526249	0.429537	0.442603	0.349216	0.526955	0.409064	0.404426	0.313236	0.507771
58	0.125895	2.39441	-	-	-	-	0.562173	1.57537	0.0907633	2.42091	0.574478	-	-	-	-	1.48892	0.955828	0.593739	0.497252	0.13963	0.0856855	0.637047	0.0811778	0.513384	0.527122	0.442682	0.596821	0.502441	0.516266	0.432133	0.586308	0.48607	0.49862	0.41427	0.571003	0.43639	0.447436	0.358136	0.528944	0.4371	0.450402	0.360915	0.529653	0.413272	0.413833	0.328446	0.503968
59	0.122979	2.45995	-	-	-	-	0.546039	1.75029	0.079504	2.46545	0.570405	-	-	-	-	1.59728	1.01544	0.74608	0.490887	0.15491	0.0453929	0.623322	0.0531121	0.498413	0.525171	0.435963	0.587081	0.4867	0.514022	0.426057	0.574826	0.471211	0.496762	0.408692	0.560375	0.423506	0.447102	0.35663	0.517785	0.424144	0.449948	0.359271	0.518427	0.401986	0.413877	0.327057	0.495046
60	0.129208	2.32801	-	-	-	-	0.542921	1.71154	0.0790797	2.41752	0.563091	-	-	-	-	1.54957	1.2959	0.828979	0.472014	0.479723	0.346473	0.631156	0.333457	0.499105	0.518139	0.413184	0.603338	0.48773	0.504886	0.403852	0.589115	0.471528	0.486207	0.385359	0.57427	0.425251	0.433862	0.328189	0.537703	0.425941	0.436533	0.330585	0.538391	0.399649	0.399283	0.298081	0.511595
61	0.138078	2.32	-	-	-	-	0.563418	1.68183	0.0773905	2.36648	0.566739	-	-	-	-	1.58704	1.27171	0.924107	0.484794	0.590866	0.509339	0.641985	0.411069	0.514797	0.518004	0.424662	0.60667	0.503432	0.50569	0.417225	0.591674	0.486535	0.487013	0.398601	0.576062	0.439453	0.434544	0.339817	0.539389	0.440164	0.437277	0.342319	0.540095	0.413164	0.399993	0.309416	0.512212
62	0.133757	2.35771	-	-	-	-	0.567406	1.68103	0.0848947	2.29222	0.572397	-	-	-	-	1.5939	1.06506	0.882927	0.506618	0.36681	0.307213	0.630428	0.240319	0.51436	0.519335	0.438397	0.594312	0.503793	0.510271	0.438195	0.575543	0.48699	0.490945	0.418751	0.559651	0.434266	0.435011	0.34958	0.524055	0.435017	0.437875	0.35224	0.524799	0.412399	0.400111	0.319754	0.499098
63	0.133636	2.33209	-	-	-	-	0.554254	1.57353	0.0813256	2.33522	0.569577	-	-	-	-	1.46314	1.25	0.775358	0.490913	0.505114	0.423124	0.630522	0.281912	0.500394	0.516464	0.429252	0.587338	0.489179	0.505755	0.420986	0.574402	0.472874	0.486835	0.402099	0.559086	0.419433	0.430809	0.341199	0.514024	0.420117	0.433572	0.343741	0.514713	0.400391	0.396542	0.311053	0.493677
64	0.131752	2.36489	-	-	-	-	0.557638	1.45307	0.0774502	2.2919	0.564333	-	-	-	-	1.434	1.33121	0.675986	0.499061	0.60026	0.594404	0.620736	0.378563	0.507299	0.513987	0.441725	0.578632	0.495516	0.501291	0.430383	0.566074	0.478941	0.481713	0.410795	0.550357	0.432738	0.424249	0.351755	0.508291	0.433442	0.427103	0.354439	0.508991	0.407226	0.38792	0.318655	0.481712
65	0.124452	2.44577	-	-	-	-	0.552156	1.53665	0.0828647	2.29204	0.568181	-	-	-	-	1.50442	1.51178	0.738231	0.506252	0.71323	0.684658	0.612564	0.593859	0.507382	0.516598	0.442853	0.581108	0.496587	0.506206	0.432422	0.570937	0.480237	0.487336	0.413624	0.555505	0.429908	0.430742	0.35436	0.511083	0.430614	0.433751	0.357149	0.511796	0.407012	0.395152	0.324345	0.485053
66	0.119431	2.35772	-	-	-	-	0.534986	1.61718	0.080807	2.37089	0.567958	-	-	-	-	1.42941	1.6714	0.676911	0.482734	0.702758	0.530472	0.618491	0.440097	0.491102	0.52184	0.424753	0.587838	0.47949	0.509594	0.412276	0.577159	0.463798	0.491111	0.39385	0.562515	0.417697	0.435814	0.336737	0.522327	0.418361	0.438645	0.339302	0.522994	0.394029	0.400815	0.3064	0.496873
67	0.132701	2.31125	-	-	-	-	0.550247	1.64153	0.0874341	2.3953	0.567674	-	-	-	-	1.46186	1.45348	0.715361	0.477205	0.551145	0.391409	0.637484	0.192509	0.502216	0.517454	0.418168	0.601019	0.491003	0.505231	0.401326	0.595364	0.473702	0.486202	0.382512	0.579575	0.424243	0.430415	0.327892	0.534104	0.424972	0.433298	0.330492	0.534833	0.399017	0.395333	0.299839	0.505202
68	0.135438	2.33143	-	-	-	-	0.573803	1.68965	0.0754167	2.36273	0.562048	-	-	-	-	1.55661	1.33754	0.859463	0.481853	0.574825	0.453377	0.649008	0.258327	0.520426	0.515933	0.430643	0.604321	0.509404	0.503632	0.416427	0.595909	0.49209	0.485401	0.398212	0.579988	0.438234	0.430648	0.344451	0.529069	0.438951	0.43342	0.347004	0.529784	0.416964	0.39613	0.312823	0.508225
69	0.140761	2.29343	-	-	-	-	0.562943	1.59557	0.0807027	2.31894	0.575069	-	-	-	-	1.44374	1.27477	0.782104	0.49155	0.502254	0.367182	0.642965	0.31401	0.513153	0.525026	0.436332	0.600922	0.502042	0.514367	0.421681	0.594348	0.48482	0.495829	0.403053	0.578458	0.433831	0.440607	0.347467	0.531678	0.434565	0.44375	0.350359	0.532412	0.409968	0.405296	0.316272	0.506748
70	0.128039	2.38323	-	-	-	-	0.557518	1.61306	0.0830508	2.35296	0.568422	-	-	-	-	1.38904	1.05855	0.780562	0.492897	0.307173	0.128604	0.630128	0.254579	0.508898	0.525698	0.447687	0.58593	0.497618	0.512228	0.428358	0.580986	0.48148	0.494087	0.410089	0.565933	0.430101	0.440368	0.359852	0.513689	0.430773	0.443509	0.362797	0.514365	0.409677	0.404037	0.326364	0.492955
71	0.138623	2.31092	-	-	-	-	0.578965	1.74729	0.0777643	2.33337	0.561138	-	-	-	-	1.49482	1.27907	0.837999	0.485154	0.458561	0.247208	0.650404	0.309934	0.524575	0.517232	0.442665	0.598082	0.515107	0.499171	0.416514	0.597308	0.498007	0.479566	0.39701	0.581462	0.442636	0.423679	0.34663	0.524303	0.443442	0.426597	0.349352	0.525107	0.420562	0.386547	0.314062	0.500373
72	0.139367	2.32444	-	-	-	-	0.580357	1.89836	0.0782995	2.35892	0.569311	-	-	-	-	1.64308	1.629	0.953178	0.491008	0.727403	0.49409	0.65415	0.459724	0.529082	0.523246	0.44135	0.609387	0.519226	0.510108	0.423339	0.60497	0.502142	0.491582	0.404764	0.589241	0.447751	0.43622	0.352376	0.536151	0.448551	0.439169	0.355121	0.536941	0.425363	0.400565	0.319699	0.513548
73	0.138126	2.29433	-	-	-	-	0.576485	1.97998	0.0822617	2.30345	0.568409	-	-	-	-	1.71507	1.62692	1.04859	0.491291	0.746989	0.514372	0.650018	0.450991	0.523363	0.525143	0.452371	0.594984	0.512902	0.507736	0.423669	0.596242	0.495712	0.488633	0.404507	0.580266	0.442139	0.434082	0.358586	0.520725	0.442888	0.437317	0.361623	0.521474	0.420052	0.396418	0.32204	0.50023
74	0.146286	2.21467	-	-	-	-	0.5729	1.80831	0.0813033	2.32249	0.569601	-	-	-	-	1.63571	1.31655	1.00633	0.478097	0.574549	0.430933	0.659367	0.365371	0.515206	0.521875	0.427842	0.607845	0.505071	0.510224	0.412406	0.602462	0.488295	0.491577	0.393799	0.58706	0.435892	0.436375	0.339359	0.538072	0.436656	0.439404	0.342126	0.538831	0.413017	0.400512	0.307127	0.514673
75	0.146432	2.29388	-	-	-	-	0.573011	1.96187	0.0830677	2.23109	0.57043	-	-	-	-	1.65953	1.24719	1.08438	0.502329	0.444539	0.209804	0.63832	0.258363	0.517756	0.513368	0.441068	0.589191	0.506514	0.503143	0.431372	0.57796	0.489281	0.482939	0.411149	0.561686	0.434249	0.422187	0.347567	0.512634	0.434957	0.425019	0.350218	0.513343	0.414861	0.386193	0.314537	0.492914
76	0.1456	2.24728	-	-	-	-	0.574665	1.99798	0.0795877	2.32234	0.567566	-	-	-	-	1.63922	1.65106	0.984764	0.478921	0.67797	0.377575	0.658393	0.401751	0.521909	0.518019	0.424164	0.614456	0.511761	0.505746	0.409522	0.607605	0.494336	0.487047	0.390956	0.591713	0.439224	0.430166	0.335388	0.540409	0.439986	0.433019	0.338005	0.541166	0.41782	0.395017	0.304131	0.518642
77	0.16665	2.22922	-	-	-	-	0.608848	1.87261	0.0778137	2.35068	0.565641	-	-	-	-	1.5598	1.78553	0.892288	0.476378	0.833447	0.546931	0.689509	0.598991	0.543739	0.513401	0.417418	0.636694	0.533411	0.505214	0.411668	0.625151	0.513931	0.487147	0.393661	0.607649	0.456352	0.430005	0.334521	0.557895	0.45719	0.432631	0.336912	0.558716	0.432639	0.396846	0.303256	0.536404
78	0.138898	2.26784	-	-	-	-	0.572044	1.98285	0.0855767	2.32638	0.572276	-	-	-	-	1.68498	1.79765	0.948899	0.484652	0.838585	0.565315	0.655194	0.585073	0.519948	0.517063	0.418835	0.616742	0.509559	0.51494	0.421176	0.602553	0.492423	0.496829	0.402922	0.586835	0.43653	0.439586	0.341786	0.539394	0.437277	0.442506	0.344455	0.540135	0.416377	0.405774	0.310225	0.520169
79	0.168228	2.20764	-	-	-	-	0.5853	1.77565	0.0847368	2.30039	0.573276	-	-	-	-	1.57745	1.47601	0.689939	0.484077	0.493126	0.318039	0.667095	0.271312	0.523239	0.517877	0.418403	0.619604	0.512101	0.512812	0.417094	0.605618	0.492813	0.493728	0.39795	0.588151	0.439258	0.434479	0.336947	0.541561	0.440039	0.437337	0.339567	0.542321	0.41438	0.399494	0.302952	0.51938
80	0.136524	2.25227	-	-	-	-	0.568435	1.59488	0.0806767	2.35876	0.563951	-	-	-	-	1.49731	1.27844	0.669488	0.465771	0.392243	0.320817	0.661416	0.222652	0.513663	0.524081	0.425764	0.611063	0.502653	0.507441	0.40348	0.606507	0.485913	0.490174	0.386268	0.591276	0.434292	0.441595	0.342869	0.538293	0.435017	0.444577	0.345586	0.53902	0.412081	0.407183	0.309843	0.518245
81	0.129612	2.37315	-	-	-	-	0.554997	1.70544	0.0772128	2.41003	0.572525	-	-	-	-	1.56428	1.73927	0.844953	0.482028	0.86556	0.729627	0.641666	0.559425	0.504828	0.53044	0.437925	0.596166	0.493371	0.517658	0.419045	0.59136	0.477174	0.50073	0.401944	0.57652	0.426872	0.451838	0.356269	0.526067	0.427535	0.454936	0.359135	0.526736	0.405431	0.417962	0.325024	0.504926
82	0.129265	2.33668	-	-	-	-	0.546199	1.83143	0.0813916	2.25603	0.572028	-	-	-	-	1.5131	1.75418	0.822673	0.491668	0.754361	0.459731	0.624081	0.425952	0.498486	0.521479	0.4443	0.575388	0.487108	0.509959	0.419124	0.578076	0.470742	0.490736	0.399954	0.562852	0.421598	0.43246	0.350942	0.507696	0.422292	0.435772	0.354001	0.508396	0.398607	0.395143	0.31896	0.481968
83	0.152576	2.24842	-	-	-	-	0.599008	1.71436	0.0871426	2.30245	0.576829	-	-	-	-	1.48603	1.34342	0.691267	0.493733	0.368306	0.169539	0.676342	0.149665	0.538878	0.528812	0.446622	0.619213	0.528636	0.520892	0.432942	0.61502	0.510438	0.503421	0.415161	0.598291	0.456055	0.451172	0.369154	0.540794	0.456849	0.454639	0.372419	0.541584	0.431841	0.416025	0.334289	0.518923
84	0.141262	2.29061	-	-	-	-	0.573507	1.72392	0.0741169	2.42547	0.568412	-	-	-	-	1.58797	1.53191	0.690418	0.472636	0.508255	0.384453	0.663755	0.308262	0.522974	0.520265	0.418616	0.622497	0.512781	0.513471	0.413056	0.611962	0.495618	0.495752	0.395238	0.596363	0.442115	0.440477	0.341447	0.545773	0.442863	0.443226	0.343978	0.546511	0.419439	0.407136	0.308952	0.525572
85	0.131872	2.33596	-	-	-	-	0.55382	1.77171	0.0781137	2.31667	0.568748	-	-	-	-	1.60727	1.38792	0.694161	0.484772	0.365744	0.231113	0.634792	0.229431	0.507415	0.517715	0.420786	0.603549	0.496498	0.511231	0.417365	0.590017	0.480001	0.492793	0.398875	0.574732	0.43504	0.435799	0.339711	0.536546	0.435776	0.438585	0.34226	0.537278	0.406679	0.401603	0.308169	0.508444
86	0.131192	2.29118	-	-	-	-	0.557805	1.56552	0.0816688	2.32874	0.572892	-	-	-	-	1.39164	1.12406	0.618528	0.475103	0.231005	0.0896487	0.651978	0.196151	0.51171	0.521877	0.410326	0.622766	0.501071	0.516467	0.410774	0.607098	0.484262	0.49939	0.393685	0.591896	0.440661	0.444243	0.331322	0.561444	0.441426	0.446987	0.333764	0.562202	0.409584	0.412019	0.304224	0.529052
87	0.131307	2.35105	-	-	-	-	0.565578	1.4563	0.0748176	2.30368	0.568715	-	-	-	-	1.25453	1.12126	0.615734	0.48444	0.299895	0.133182	0.645841	0.246649	0.522677	0.520669	0.422556	0.619642	0.513387	0.510527	0.417469	0.606079	0.496242	0.492215	0.39924	0.590449	0.451797	0.438287	0.340761	0.556184	0.452627	0.441038	0.343245	0.556997	0.418567	0.404176	0.311397	0.521766
88	0.127001	2.34658	-	-	-	-	0.564515	1.82782	0.0769622	2.31593	0.568969	-	-	-	-	1.45504	0.911747	0.860702	0.485556	0.153989	-0.120159	0.64433	0.128287	0.51272	0.522023	0.429367	0.604379	0.501281	0.512755	0.423639	0.59008	0.484693	0.494992	0.405794	0.574721	0.443759	0.440455	0.349851	0.538924	0.444468	0.443227	0.352405	0.539628	0.412257	0.40681	0.317101	0.509478
89	0.141615	2.27194	-	-	-	-	0.57662	2.00924	0.0736311	2.30301	0.567872	-	-	-	-	1.64543	1.37119	0.932678	0.477542	0.471411	0.183684	0.661777	0.298496	0.523933	0.51943	0.417953	0.623927	0.513638	0.510495	0.411839	0.611649	0.496114	0.492161	0.393535	0.595779	0.450154	0.435471	0.334176	0.558131	0.450957	0.438154	0.336599	0.55892	0.419021	0.401394	0.302931	0.528414
90	0.179533	2.20111	-	-	-	-	0.595836	1.68613	0.074562	2.32048	0.571708	-	-	-	-	1.51592	1.62833	0.712591	0.474319	0.685591	0.522755	0.681968	0.398328	0.530252	0.518508	0.40937	0.6342	0.519195	0.512831	0.405744	0.622426	0.499077	0.494442	0.387333	0.60459	0.451073	0.436412	0.330202	0.561763	0.451912	0.439133	0.332659	0.562558	0.418809	0.402429	0.298462	0.531445
91	0.132224	2.38647	-	-	-	-	0.553902	1.62727	0.0794167	2.316	0.565609	-	-	-	-	1.50676	1.60441	0.605154	0.485102	0.610255	0.497517	0.63189	0.350644	0.504733	0.517329	0.428077	0.593435	0.493196	0.509277	0.420666	0.581777	0.476873	0.491818	0.403108	0.566525	0.429875	0.437262	0.350227	0.520887	0.430553	0.440068	0.352828	0.52157	0.40516	0.403993	0.318485	0.497164
92	0.131612	2.36358	-	-	-	-	0.552149	1.83806	0.0794256	2.36011	0.565517	-	-	-	-	1.65882	1.55975	0.762022	0.475314	0.560169	0.411563	0.639161	0.236855	0.503734	0.515825	0.414236	0.604505	0.492617	0.509062	0.41006	0.591451	0.475984	0.491531	0.392504	0.576152	0.426632	0.436398	0.337174	0.5313	0.427348	0.439038	0.339576	0.532012	0.402703	0.403533	0.307473	0.507172
93	0.141435	2.25247	-	-	-	-	0.564439	1.62746	0.0765748	2.29132	0.568084	-	-	-	-	1.56242	1.52528	0.700917	0.474763	0.661856	0.622841	0.653471	0.309275	0.511603	0.519491	0.414951	0.615168	0.500905	0.513446	0.412865	0.601253	0.484445	0.495861	0.395217	0.586183	0.431912	0.441353	0.338997	0.540064	0.432631	0.444226	0.341605	0.540782	0.410697	0.40739	0.307717	0.519563
94	0.124707	2.41608	-	-	-	-	0.540361	1.46175	0.0747855	2.29054	0.576933	-	-	-	-	1.48978	1.53156	0.482872	0.497048	0.590626	0.627211	0.618265	0.338462	0.490658	0.523709	0.436836	0.577088	0.478919	0.518361	0.428623	0.568618	0.462877	0.500217	0.41035	0.553591	0.417207	0.441613	0.353072	0.509825	0.417876	0.444515	0.355775	0.510497	0.39234	0.407681	0.320241	0.486246
95	0.121372	2.4413	-	-	-	-	0.538584	1.70226	0.0809158	2.33077	0.576867	-	-	-	-	1.59904	1.42893	0.61556	0.490034	0.413001	0.340043	0.623356	0.339156	0.494887	0.525033	0.430584	0.589048	0.483201	0.522944	0.42527	0.580989	0.467477	0.506288	0.408396	0.56643	0.422458	0.447836	0.347073	0.528164	0.423124	0.450779	0.349766	0.528838	0.397371	0.415694	0.319778	0.500822
96	0.126356	2.39029	-	-	-	-	0.552502	1.85107	0.08131	2.33035	0.579507	-	-	-	-	1.83322	1.7413	0.977445	0.487975	0.896318	0.899874	0.640873	0.850796	0.507073	0.528573	0.426531	0.607915	0.495731	0.527277	0.426418	0.596088	0.4793	0.51098	0.409833	0.581094	0.428831	0.454251	0.346941	0.540786	0.429519	0.457156	0.349586	0.54147	0.406815	0.422611	0.319015	0.518175
97	0.143237	2.22221	-	-	-	-	0.554447	1.92103	0.0816209	2.174	0.584456	-	-	-	-	1.97488	1.52422	1.2182	0.490717	0.881406	0.941459	0.644528	0.814538	0.502674	0.525927	0.414056	0.612996	0.490852	0.523305	0.417862	0.595554	0.473348	0.504934	0.399355	0.579636	0.421811	0.445932	0.3278	0.546518	0.422509	0.448844	0.330379	0.547202	0.399404	0.412675	0.299008	0.524045
98	0.145958	2.21898	-	-	-	-	0.562013	1.57515	0.0921236	2.01906	0.596632	-	-	-	-	1.65025	1.09343	0.996179	0.52753	0.59388	0.67783	0.629592	0.589723	0.509846	0.525372	0.440318	0.59421	0.498764	0.525017	0.448045	0.575514	0.481542	0.504036	0.4268	0.55928	0.433343	0.438067	0.344274	0.532279	0.434106	0.441354	0.347288	0.533037	0.406626	0.402053	0.313052	0.503561
99	0.124861	2.41644	-	-	-	-	0.552372	1.52183	0.0794103	2.02533	0.595514	-	-	-	-	1.68842	1.35778	1.02247	0.545081	0.889561	1.05839	0.602122	0.847447	0.503145	0.527194	0.45852	0.571551	0.491957	0.526818	0.467861	0.550841	0.475226	0.506273	0.447001	0.534829	0.426815	0.440975	0.360939	0.510532	0.427527	0.444162	0.3639	0.511249	0.40201	0.405539	0.332147	0.481262
